# Supplementary material for: Cellular heterogeneity and immune responses to smut pathogen in sugarcane
Source: Plant Biotechnol J. 2025 Apr 9;23(7):2608–10. doi: 10.1111/pbi.70084 (PMC12205859; doi:10.1111/pbi.70084)
Supplement: Supplementary file 2 — Table S1–S6 Supplementary Tables [file PBI-23-2608-s002.xlsx]

## Sheet: Table S1
Table S1 Statistics table of cell subpopulation results
Cluster	Cells number	Median Genes per Cells	Median UMI Counts per Cells	Up Gene Number
0	18661	787	2619	48
1	12429	1481	2659	139
2	7436	2129.5	3991	1005
3	5289	2135	3896	1031
4	4104	2264.5	4451	920
5	2697	980	2572	63
6	2433	2248	4207	1131
7	2134	2473	4770	1331
8	1920	2213.5	4093	1285
9	1896	2015	3588	841
10	1660	1699	2993.5	913
11	1077	2441	4668	1188
12	909	2350	4481	946
13	819	2065	4134	951
14	782	2022.5	4047.5	744
15	722	2411	4670.5	1008
16	692	2029	3610.5	1030
Count	65660	33744	65451	14574

## Sheet: Table S2
Table S2 List of cell-type marker genes used in this study
Cell type	Gene_ID	Gene_name	Description	Reference	PMID
Cortex	SoffiXsponR570.05Bg373600.v2.1	ATPA	ATPase subunit 1	Cao et al., 2023	37349934
	SoffiXsponR570.03Dg345100.v2.1	RPS13	ribosomal protein S13
	SoffiXsponR570.8_5Ag216600.v2.1	RPL16	ribosomal protein L16
	SoffiXsponR570.02Ag249400.v2.1	COX3	Cytochrome c oxidase subunit 3
Meristem	SoffiXsponR570.8_10Ag339900.v2.1	H2B.5	histone H2B.5	Cao et al., 2023	37349934
	SoffiXsponR570.05Cg174900.v2.1	H2B.2	histone H2B.2
	SoffiXsponR570.01Fg099000.v2.1	HIS2A	histone2A
	SoffiXsponR570.8_5Ag165300.v2.1	dnaJ	Chaperone DnaJ-domain protein	Satterlee et al., 2020	33318187
	SoffiXsponR570.03Ag211100.v2.1	GA2OX6	gibberellin 2-oxidase 6
	SoffiXsponR570.05Gg036600.v2.1	PARC	DNA topoisomerase IV subunit A	Wang et al., 2014	24939556
Epidermis	SoffiXsponR570.01Eg051200.v2.1	GER7	germin-like protein 7	Wang et al., 2021	34340913
	SoffiXsponR570.01Ag124000.v2.1	ARPN	plantacyanin	Satterlee et al., 2020	33318187
	SoffiXsponR570.09Bg037000.v2.1	LTP110-A	lipid transfer protein 1
	SoffiXsponR570.07Dg102800.v2.1	MLP423	MLP-like protein 423
	SoffiXsponR570.01Dg294200.v2.1	KCS1	3-ketoacyl-CoA synthase 1-like	Zang et al., 2023	37706525
	SoffiXsponR570.8_10Ag073000.v2.1	KCS20	3-ketoacyl-CoA synthase 20-like
	SoffiXsponR570.07Dg135600.v2.1	ABCG11	ABC transporter G family member 11-like	Satterlee et al., 2020	33318187
	SoffiXsponR570.10Ag158000.v2.1	PR4B	-
	SoffiXsponR570.06Cg091500.v2.1	SWEET1A	bidirectional sugar transporter SWEET1a-like	Wang et al., 2021	34340913
	SoffiXsponR570.07Eg034200.v2.1	CYP77A4	cytochrome P450, family 77, subfamily A, polypeptide 4	James W et al., 2020	33318187
	SoffiXsponR570.01Cg332500.v2.1	FDH	3-ketoacyl-CoA synthase 10	Zang et al., 2023	37706525
	SoffiXsponR570.07Dg082400.v2.1	CML22	Calmodulin-related calcium sensor protein	Zhang et al., 2021	33824350
	SoffiXsponR570.08Ag132800.v2.1	RNS1	ribonuclease 1	Ryu et al., 2019	30718350
Mesophyll	SoffiXsponR570.03Dg080500.v2.1	LOX2.3	lipoxygenase 2.3, chloroplastic	Wang et al., 2020	34340913
	SoffiXsponR570.06Fg052800.v2.1	GER5	germin-like protein 5	Zhou et al., 2022	36340347
	SoffiXsponR570.7_10Ag175000.v2.1	PSAO	photosystem I subunit O
Bundle sheath	SoffiXsponR570.06Bg039500.v2.1	rbcL	ribulose 1,5-bisphosphate carboxylase large subunit	Satterlee et al., 2020	33318187
	SoffiXsponR570.04Ag004600.v2.1	psbB	photosystem II 47 kDa protein	Stoppel et al., 2011	21771930
Stele	SoffiXsponR570.07Bg147400.v2.1	At5g08350	GRAM domain-containing protein	Christine et al., 2019	31091459
	SoffiXsponR570.04Ag275600.v2.1	ATL45	ribosomal protein L5
	SoffiXsponR570.03Bg187400.v2.1	At5g23370	GRAM domain-containing protein
Proliferating cell	SoffiXsponR570.02Cg305100.v2.1	CYCB1-1	Cyclin-dependent protein kinase CYCB1;1	Zhou et al., 2022	36340347
	SoffiXsponR570.04Ag272900.v2.1	CYCB2-2	Cyclin-dependent protein kinase CYCB2;2
	SoffiXsponR570.6_9Ag033800.v2.1	CDKB1-1	cyclin-dependent kinase B1;1
	SoffiXsponR570.09Dg075200.v2.1	HSP70-4	heat shock protein 70
	SoffiXsponR570.01Ag298600.v2.1	NDPK1	nucleoside diphosphate kinase1	Cao et al., 2023	37349934
Vascular	SoffiXsponR570.06Fg009100.v2.1	XCP2	cysteine protease XCP2-like	Zang et al., 2023	37706525
	SoffiXsponR570.02Cg115400.v2.1	ARF	auxin response factor
	SoffiXsponR570.06Dg138700.v2.1	FLA13	fasciclin-like arabinogalactan protein 13
	SoffiXsponR570.01Bg461100.v2.1	TIP1-1	Aquaporin TIP1-1	Cao et al., 2023	37349934
	SoffiXsponR570.05Cg113500.v2.1	PIP2-1	plasma membrane intrinsic protein 2.1
	SoffiXsponR570.04Ag064600.v2.1	CCOAOMT1	caffeoyl-CoA O-methyltransferase	Li et al., 2021	34347368
	SoffiXsponR570.04Bg225800.v2.1	IRX14	Nucleotide-diphospho-sugar transferases superfamily protein	Rachel et al., 2022	35134336
Guard	SoffiXsponR570.02Ag397900.v2.1	SCRM	transcription factor ICE1-like	Zang et al., 2023	37706525
	SoffiXsponR570.07Cg230000.v2.1	EPF1	protein EPIDERMAL PATTERNING FACTOR 1
	SoffiXsponR570.10Ag145100.v2.1	MYB60	myb-related protein 306-like	Guo et al., 2021	36039389
	SoffiXsponR570.6_9Ag328900.v2.1	FAMA	transcription factor FAMA

## Sheet: Table S3
Table S3 All identified upregulated genes in different cell clusters
Target_Cluster	Gene ID	Target_Cluster_mean	Other_Cluster_mean	Log2FC	Pvalue	FDR	Symbol	Description
Cortex	SoffiXsponR570.04Ag179800.v2.1	175.489	46.3271	1.92145	0	0	--	CAF2086235.1 unnamed protein product [Brassica napus]
Cortex	SoffiXsponR570.10Cg109700.v2.1	1647.4	461.17	1.83682	0	0	--	ACG27180.1 hypothetical protein [Zea mays]
Cortex	SoffiXsponR570.7_10Ag130200.v2.1	2526.26	766.191	1.72123	0	0	--	KAF2915036.1 hypothetical protein DAI22_09g000560 [Oryza sativa Japonica Group]
Cortex	SoffiXsponR570.03Dg348400.v2.1	7.19021	2.20998	1.702	0	0	--	KAF2913192.1 hypothetical protein DAI22_10g165803 [Oryza sativa Japonica Group]
Cortex	SoffiXsponR570.07Cg000700.v2.1	44.2755	14.5549	1.605	0	0	--	XP_003064996.1 predicted protein [Micromonas pusilla CCMP1545]
Cortex	SoffiXsponR570.03Dg347600.v2.1	30.8652	10.2702	1.58752	0	0	--	KAG4394557.1 hypothetical protein GLYMA_20G058901v4 [Glycine max]
Cortex	SoffiXsponR570.04Ag125200.v2.1	12.8496	4.29235	1.58188	0	0	--	QXO86940.1 hypothetical protein [Stipa capillata]
Cortex	SoffiXsponR570.03Dg343200.v2.1	7.4063	2.49896	1.56743	0	0	--	QXO86940.1 hypothetical protein [Stipa capillata]
Cortex	SoffiXsponR570.05Cg256100.v2.1	1.93914	0.667049	1.53955	0	0	RPS3	QNN85002.1 ribosomal protein S3 [Saccharum hybrid cultivar x Tripidium arundinaceum]
Cortex	SoffiXsponR570.8_5Ag216700.v2.1	6.20407	2.18176	1.50773	0	0	RPS3	CAD6342120.1 unnamed protein product [Miscanthus lutarioriparius]
Cortex	SoffiXsponR570.07Eg148900.v2.1	5.52929	1.96851	1.48999	0	0	ICMT	XP_002468559.1 probable protein-S-isoprenylcysteine O-methyltransferase [Sorghum bicolor]
Cortex	SoffiXsponR570.06Bg040000.v2.1	28.8651	10.585	1.4473	0	0	--	PUZ60668.1 hypothetical protein GQ55_4G162800 [Panicum hallii var. hallii] [Panicum hallii]
Cortex	SoffiXsponR570.02Ag248000.v2.1	5.97646	2.22113	1.428	0	0	ND4	XP_044955930.1 NADH-ubiquinone oxidoreductase chain 4 isoform X1 [Hordeum vulgare subsp. vulgare] [Hordeum vulgare]
Cortex	SoffiXsponR570.8_5Ag216200.v2.1	3.92411	1.55303	1.33729	0	0	ATP6	QNN85003.1 ATPase subunit 6 [Saccharum hybrid cultivar x Tripidium arundinaceum]
Cortex	SoffiXsponR570.01Eg149500.v2.1	46.1051	18.3118	1.33216	0	0	YMF19	ABY55203.1 Atp8 [Bambusa oldhamii]
Cortex	SoffiXsponR570.07Ag000100.v2.1	670.271	269.964	1.31198	0	0	--	KAG5129009.1 hypothetical protein JHK84_035406 [Glycine max]
Cortex	SoffiXsponR570.03Dg345100.v2.1	10.4455	4.22376	1.30628	0	0	RPS13	P08977.2 RecName: Full=Ribosomal protein S13, mitochondrial [Zea mays]
Cortex	SoffiXsponR570.05Bg373500.v2.1	4.8723	1.97215	1.30483	0	0	ATPA	AUT20029.1 ATP synthase F0 subunit 1 [Oryza coarctata]
Cortex	SoffiXsponR570.8_5Ag216600.v2.1	5.47399	2.2195	1.30236	0	0	RPL16	VAI40419.1 unnamed protein product [Triticum turgidum subsp. durum] [Triticum turgidum]
Cortex	SoffiXsponR570.04Bg015300.v2.1	67.0111	27.2077	1.30038	0	0	--	YP_588293.1 chloroplast hypothetical protein [Zea mays subsp. mays] [Zea mays]
Cortex	SoffiXsponR570.04Fg086600.v2.1	4.1834	1.70944	1.29115	0	0	CCMFN1	YP_009295504.1 cytochrome c biogenesis FN [Saccharum officinarum]
Cortex	SoffiXsponR570.08Dg072900.v2.1	3.26573	1.34172	1.28332	0	0	ND1	XP_037407923.1 NADH-ubiquinone oxidoreductase chain 1-like [Triticum dicoccoides]
Cortex	SoffiXsponR570.06Bg039400.v2.1	10.651	4.4089	1.2725	0	0	--	ACG28338.1 hypothetical protein [Zea mays]
Cortex	SoffiXsponR570.10os2g007700.v2.1	108.582	45.0586	1.26891	0	0	--	-
Cortex	SoffiXsponR570.02Ag249400.v2.1	7.60154	3.20978	1.24382	0	0	COX3	YP_514631.1 cytochrome c oxidase subunit 3 [Oryza sativa Indica Group]
Cortex	SoffiXsponR570.02Ag248400.v2.1	4.14497	1.84149	1.17049	0	0	--	YP_588303.1 hypothetical protein ZeamMp041 [Zea mays subsp. mays] [Zea mays]
Cortex	SoffiXsponR570.02Ag249300.v2.1	6.04267	2.80107	1.10921	0	0	RPS4	CAD6342115.1 unnamed protein product [Miscanthus lutarioriparius]
Cortex	SoffiXsponR570.03Dg342000.v2.1	48.1314	22.9524	1.06834	0	0	ATPA	YP_010131798.1 ATPase subunit 1 [Chrysopogon zizanioides]
Cortex	SoffiXsponR570.03Dg343100.v2.1	29.4047	14.6112	1.00898	0	0	COX1	YP_009295494.1 cytochrome c oxidase subunit 1 [Saccharum officinarum]
Cortex	SoffiXsponR570.06Bg040100.v2.1	6.8565	3.47339	0.981127	0	0	--	KAF2913192.1 hypothetical protein DAI22_10g165803 [Oryza sativa Japonica Group]
Cortex	SoffiXsponR570.05Bg373600.v2.1	16.6264	8.49496	0.968792	0	0	ATPA	YP_762487.1 ATPase subunit 1 [Tripsacum dactyloides]
Cortex	SoffiXsponR570.03Cg085100.v2.1	305.827	161.263	0.9233	0	0	ATP9	QNN85000.1 ATPase subunit 9 [Saccharum hybrid cultivar x Tripidium arundinaceum]
Cortex	SoffiXsponR570.05Cg382300.v2.1	13.8704	7.68103	0.852642	0	0	--	XP_039832985.1 uncharacterized protein LOC120693832 [Panicum virgatum]
Cortex	SoffiXsponR570.10Cg109600.v2.1	16.1081	9.5832	0.749205	0	0	ART2	KAF2282275.1 hypothetical protein GH714_044012 [Hevea brasiliensis]
Cortex	SoffiXsponR570.05Fg057500.v2.1	7.2425	4.44494	0.704322	0	0	RPS1	PVH62631.1 hypothetical protein PAHAL_3G344300 [Panicum hallii]
Cortex	SoffiXsponR570.01Bg181400.v2.1	2.13872	0.927866	1.20476	1.41297e-257	1.92878e-252	--	KAB8468458.1 hypothetical protein FH972_025292 [Carpinus fangiana]
Cortex	SoffiXsponR570.03Dg345700.v2.1	4.17675	1.92816	1.11515	2.95335e-249	4.0315e-244	AtMg00640	YP_009295498.1 ATPase subunit 4 [Saccharum officinarum]
Cortex	SoffiXsponR570.03Ag337600.v2.1	6.19046	3.42903	0.852247	3.34469e-243	4.56571e-238	RPS1	PVH62631.1 hypothetical protein PAHAL_3G344300 [Panicum hallii]
Cortex	SoffiXsponR570.03Eg293900.v2.1	1.91457	0.814517	1.233	9.18009e-205	1.25314e-199	--	ABY55201.1 MatR, partial [Bambusa oldhamii]
Cortex	SoffiXsponR570.10Ag168900.v2.1	1.50488	0.796747	0.91746	2.2289e-179	3.04258e-174	--	KEH17348.1 hypothetical protein MTR_0021s0160 [Medicago truncatula]
Cortex	SoffiXsponR570.08Dg130700.v2.1	1.90823	0.825046	1.20969	1.19209e-162	1.62727e-157	ND5	YP_762345.1 NADH dehydrogenase subunit 5 [Sorghum bicolor]
Cortex	SoffiXsponR570.03Dg345000.v2.1	1.73451	0.769187	1.17312	1.7692e-156	2.41506e-151	ND1	KAE8810339.1 NADH-ubiquinone oxidoreductase chain 1 [Hordeum vulgare]
Cortex	SoffiXsponR570.05Bg373200.v2.1	4.13386	2.3909	0.789934	4.15888e-147	5.67712e-142	RPS2	YP_009295489.1 ribosomal protein S2 [Saccharum officinarum]
Cortex	SoffiXsponR570.03Eg294000.v2.1	3.94785	2.3435	0.752404	2.14719e-134	2.93104e-129	--	RCU61489.1 hypothetical protein SETIT_J006100v2 [Setaria italica]
Cortex	SoffiXsponR570.03Dg345500.v2.1	3.13283	1.90377	0.718608	6.44835e-127	8.80239e-122	ND6	YP_009295499.1 NADH dehydrogenase subunit 6 [Saccharum officinarum]
Cortex	SoffiXsponR570.06Bg039000.v2.1	1.31864	0.962258	0.454555	5.18051e-66	7.07171e-61	psbC	YP_009192391.1 photosystem II 44 kDa protein [Miscanthus sacchariflorus]
Cortex	SoffiXsponR570.06Cg128800.v2.1	3.74107	2.3654	0.661364	2.66976e-57	3.64438e-52	--	KAG0518643.1 hypothetical protein BDA96_09G193700 [Sorghum bicolor]
Cortex	SoffiXsponR570.05Bg372900.v2.1	1.60045	0.857527	0.900224	1.36741e-48	1.8666e-43	--	YP_588355.1 hypothetical protein ZeamMp094 [Zea mays subsp. mays] [Zea mays]
Epidermis	SoffiXsponR570.03Dg189300.v2.1	3.77825	0.661994	2.51283	0	0	--	CAD6250513.1 unnamed protein product [Miscanthus lutarioriparius]
Epidermis	SoffiXsponR570.03Bg162200.v2.1	3.85581	0.682817	2.49746	0	0	--	CAD6250513.1 unnamed protein product [Miscanthus lutarioriparius]
Epidermis	SoffiXsponR570.01Fg332200.v2.1	1.98972	0.403683	2.30127	0	0	LTP-2	NP_001308375.1 Non-specific lipid-transfer protein 2 precursor [Zea mays]
Epidermis	SoffiXsponR570.02Bg337300.v2.1	1.31828	0.290164	2.18372	0	0	--	KAG0540539.1 hypothetical protein BDA96_03G418100 [Sorghum bicolor]
Epidermis	SoffiXsponR570.04Ag274300.v2.1	1.35099	0.330374	2.03184	0	0	TANGO2	CAD6338197.1 unnamed protein product [Miscanthus lutarioriparius]
Epidermis	SoffiXsponR570.02Cg261900.v2.1	1.16736	0.285809	2.03013	0	0	BURP3	XP_002456304.2 BURP domain-containing protein 3 [Sorghum bicolor]
Epidermis	SoffiXsponR570.02Dg023300.v2.1	1.59226	0.392052	2.02196	0	0	--	KAG0535975.1 hypothetical protein BDA96_03G024200 [Sorghum bicolor]
Epidermis	SoffiXsponR570.07Dg102800.v2.1	8.44674	2.08521	2.0182	0	0	MLP423	CAD6260613.1 unnamed protein product [Miscanthus lutarioriparius]
Epidermis	SoffiXsponR570.01Dg303900.v2.1	2.37294	0.586029	2.01763	0	0	PSK2	CAD6202752.1 unnamed protein product [Miscanthus lutarioriparius]
Epidermis	SoffiXsponR570.09Cg031000.v2.1	1.85803	0.465266	1.99764	0	0	LTP3	XP_002442773.2 probable non-specific lipid-transfer protein 3 [Sorghum bicolor]
Epidermis	SoffiXsponR570.07Ag233100.v2.1	2.27359	0.574963	1.98343	0	0	--	ACG46876.1 hypothetical protein [Zea mays]
Epidermis	SoffiXsponR570.8_5Ag179800.v2.1	4.05505	1.02931	1.97804	0	0	--	AGT16035.1 lipid transfer protein [Saccharum hybrid cultivar R570]
Epidermis	SoffiXsponR570.02Fg282300.v2.1	1.51417	0.384889	1.97601	0	0	--	KQK10153.1 hypothetical protein BRADI_2g52342v3 [Brachypodium distachyon]
Epidermis	SoffiXsponR570.05Bg122700.v2.1	5.13271	1.30522	1.97543	0	0	UCC1	XP_002459877.1 mavicyanin [Sorghum bicolor]
Epidermis	SoffiXsponR570.6us88g005300.v2.1	4.44105	1.13775	1.96471	0	0	GSVIVT00037159001	XP_002440652.1 peroxidase 5 [Sorghum bicolor]
Epidermis	SoffiXsponR570.02Cg308200.v2.1	4.56459	1.17099	1.96276	0	0	Zlp	QFG04399.1 thaumatin superfamily pathogenesis-related protein [Saccharum hybrid cultivar ROC22]
Epidermis	SoffiXsponR570.02Ag384900.v2.1	1.80876	0.467767	1.95114	0	0	--	CAD6228540.1 unnamed protein product [Miscanthus lutarioriparius]
Epidermis	SoffiXsponR570.09Ag037500.v2.1	20.2387	5.23912	1.94972	0	0	LTP2	CAD6270632.1 unnamed protein product [Miscanthus lutarioriparius]
Epidermis	SoffiXsponR570.02Cg024100.v2.1	1.15747	0.302947	1.93384	0	0	--	KAG0535975.1 hypothetical protein BDA96_03G024200 [Sorghum bicolor]
Epidermis	SoffiXsponR570.04Cg191500.v2.1	2.72729	0.72234	1.91672	0	0	--	CAD6338949.1 unnamed protein product [Miscanthus lutarioriparius]
Epidermis	SoffiXsponR570.06Eg061300.v2.1	12.7031	3.39609	1.90323	0	0	GSVIVT00037159001	XP_002440652.1 peroxidase 5 [Sorghum bicolor]
Epidermis	SoffiXsponR570.08Ag152300.v2.1	0.987668	0.265948	1.89288	0	0	PMP22	CAD6265141.1 unnamed protein product [Miscanthus lutarioriparius]
Epidermis	SoffiXsponR570.06Eg017300.v2.1	1.03196	0.279277	1.88561	0	0	OsI_21081	CAD6334868.1 unnamed protein product [Miscanthus lutarioriparius]
Epidermis	SoffiXsponR570.04Eg093800.v2.1	0.958373	0.260228	1.88081	0	0	EXL1	CAD6335956.1 unnamed protein product [Miscanthus lutarioriparius]
Epidermis	SoffiXsponR570.04Dg160000.v2.1	0.852032	0.232737	1.87221	0	0	ADIPOR1	AGT15921.1 hypothetical protein SHCRBa_179_G22_F_140 [Saccharum hybrid cultivar R570]
Epidermis	SoffiXsponR570.02Fg245500.v2.1	1.1668	0.321466	1.85982	0	0	At5g45670	CAD6230034.1 unnamed protein product [Miscanthus lutarioriparius]
Epidermis	SoffiXsponR570.01Eg348900.v2.1	0.969	0.267638	1.85621	0	0	KCS1	CAD6210414.1 unnamed protein product [Miscanthus lutarioriparius]
Epidermis	SoffiXsponR570.01Fg200500.v2.1	6.96837	1.92694	1.85451	0	0	PR1	AMQ67074.1 pathogenesis-related protein 10 [Saccharum hybrid cultivar]
Epidermis	SoffiXsponR570.01Eg315900.v2.1	4.98921	1.39321	1.8404	0	0	PR1	AMQ67074.1 pathogenesis-related protein 10 [Saccharum hybrid cultivar]
Epidermis	SoffiXsponR570.01Eg123600.v2.1	18.9206	5.29547	1.83712	0	0	ARPN	XP_002464008.1 basic blue protein [Sorghum bicolor]
Epidermis	SoffiXsponR570.01Eg096500.v2.1	1.68812	0.483976	1.80241	0	0	--	CAD6206624.1 unnamed protein product [Miscanthus lutarioriparius]
Epidermis	SoffiXsponR570.08Dg163600.v2.1	1.92496	0.552322	1.80125	0	0	--	AGT16035.1 lipid transfer protein [Saccharum hybrid cultivar R570]
Epidermis	SoffiXsponR570.01Ag124000.v2.1	11.8436	3.46116	1.77478	0	0	ARPN	XP_002464008.1 basic blue protein [Sorghum bicolor]
Epidermis	SoffiXsponR570.02Bg023300.v2.1	2.71499	0.797091	1.76813	0	0	--	CAD6233338.1 unnamed protein product [Miscanthus lutarioriparius]
Epidermis	SoffiXsponR570.04Dg073100.v2.1	2.0581	0.605423	1.7653	0	0	HCT4	CAD6337411.1 unnamed protein product [Miscanthus lutarioriparius]
Epidermis	SoffiXsponR570.01Ag015500.v2.1	1.29245	0.38606	1.74321	0	0	At3g48460	AGT16586.1 hypothetical protein SHCRBa_109_M04_R_50 [Saccharum hybrid cultivar R570]
Epidermis	SoffiXsponR570.01Fg200300.v2.1	5.97421	1.78476	1.74301	0	0	PR1	AMQ67074.1 pathogenesis-related protein 10 [Saccharum hybrid cultivar]
Epidermis	SoffiXsponR570.04Bg104800.v2.1	3.33818	0.999146	1.74029	0	0	--	CAD6339650.1 unnamed protein product [Miscanthus lutarioriparius]
Epidermis	SoffiXsponR570.02Cg258500.v2.1	1.36216	0.407758	1.74011	0	0	At5g45670	CAD6230034.1 unnamed protein product [Miscanthus lutarioriparius]
Epidermis	SoffiXsponR570.09Bg049500.v2.1	1.20234	0.361073	1.73549	0	0	PUB22	CAD6268343.1 unnamed protein product [Miscanthus lutarioriparius]
Epidermis	SoffiXsponR570.06Gg080700.v2.1	0.90344	0.272818	1.72749	0	0	XYP11	CAD6333448.1 unnamed protein product [Miscanthus lutarioriparius]
Epidermis	SoffiXsponR570.01Cg251800.v2.1	27.2962	8.24508	1.7271	0	0	PR1	AMQ67074.1 pathogenesis-related protein 10 [Saccharum hybrid cultivar]
Epidermis	SoffiXsponR570.09Bg037000.v2.1	12.7289	3.84613	1.72663	0	0	LTP110-A	KAG0519990.1 hypothetical protein BDA96_08G034400 [Sorghum bicolor]
Epidermis	SoffiXsponR570.10Bg155300.v2.1	0.823819	0.250297	1.71869	0	0	KCS20	CAD6256476.1 unnamed protein product [Miscanthus lutarioriparius]
Epidermis	SoffiXsponR570.01Cg288400.v2.1	0.732998	0.224283	1.70849	0	0	KCS1	CAD6210414.1 unnamed protein product [Miscanthus lutarioriparius]
Epidermis	SoffiXsponR570.06Ag010200.v2.1	3.18294	0.982484	1.69585	0	0	OsI_21081	CAD6334868.1 unnamed protein product [Miscanthus lutarioriparius]
Epidermis	SoffiXsponR570.02Dg411400.v2.1	1.16279	0.359879	1.692	0	0	Sb03g046810	CAD6228005.1 unnamed protein product [Miscanthus lutarioriparius]
Epidermis	SoffiXsponR570.06Cg110900.v2.1	0.914593	0.283164	1.69149	0	0	ZAT5	CAD6271922.1 unnamed protein product [Miscanthus lutarioriparius]
Epidermis	SoffiXsponR570.01Bg113400.v2.1	56.9077	17.6563	1.68844	0	0	ARPN	CAD6214215.1 unnamed protein product [Miscanthus lutarioriparius]
Epidermis	SoffiXsponR570.04Fg140200.v2.1	1.01761	0.316447	1.68514	0	0	HSR201	XP_002438993.1 benzyl alcohol O-benzoyltransferase [Sorghum bicolor]
Epidermis	SoffiXsponR570.8_10Ag073000.v2.1	1.33148	0.414053	1.68514	0	0	KCS20	CAD6256476.1 unnamed protein product [Miscanthus lutarioriparius]
Epidermis	SoffiXsponR570.01Cg251900.v2.1	28.3131	8.90204	1.66926	0	0	PR1	AMQ67074.1 pathogenesis-related protein 10 [Saccharum hybrid cultivar]
Epidermis	SoffiXsponR570.1Z203500.v2.1	1.24742	0.395374	1.65766	0	0	--	CAD6222383.1 unnamed protein product [Miscanthus lutarioriparius]
Epidermis	SoffiXsponR570.01Eg143000.v2.1	5.14351	1.64003	1.64903	0	0	--	CAD6206159.1 unnamed protein product [Miscanthus lutarioriparius]
Epidermis	SoffiXsponR570.01Bg439000.v2.1	0.96402	0.308112	1.64561	0	0	FDH	XP_002468397.1 3-ketoacyl-CoA synthase 10 [Sorghum bicolor]
Epidermis	SoffiXsponR570.07Bg036100.v2.1	1.00846	0.323038	1.64237	0	0	Sb06g005640	XP_002447595.1 CASP-like protein 2A1 [Sorghum bicolor]
Epidermis	SoffiXsponR570.8_5Ag266700.v2.1	1.37306	0.441317	1.6375	0	0	--	CAD6222383.1 unnamed protein product [Miscanthus lutarioriparius]
Epidermis	SoffiXsponR570.01Ag405600.v2.1	1.32825	0.4283	1.63283	0	0	TS2	RLN19362.1 sex determination protein tasselseed-2 [Panicum miliaceum]
Epidermis	SoffiXsponR570.04Dg181000.v2.1	2.49915	0.806743	1.63126	0	0	HSR201	XP_002438993.1 benzyl alcohol O-benzoyltransferase [Sorghum bicolor]
Epidermis	SoffiXsponR570.02Eg020400.v2.1	9.72905	3.16143	1.62172	0	0	--	KAG0535975.1 hypothetical protein BDA96_03G024200 [Sorghum bicolor]
Epidermis	SoffiXsponR570.04Ag114000.v2.1	2.19597	0.715118	1.6186	0	0	--	CAD6339650.1 unnamed protein product [Miscanthus lutarioriparius]
Epidermis	SoffiXsponR570.02Dg221700.v2.1	2.66616	0.8693	1.61684	0	0	CHIT3	CAD6230524.1 unnamed protein product [Miscanthus lutarioriparius]
Epidermis	SoffiXsponR570.01Dg294200.v2.1	1.8904	0.619667	1.60912	0	0	KCS1	CAD6210414.1 unnamed protein product [Miscanthus lutarioriparius]
Epidermis	SoffiXsponR570.01Dg080900.v2.1	1.14041	0.373857	1.60899	0	0	FAO1	CAD6205330.1 unnamed protein product [Miscanthus lutarioriparius]
Epidermis	SoffiXsponR570.05Eg308600.v2.1	5.74681	1.91174	1.58788	0	0	Zlp	CAD6223386.1 unnamed protein product [Miscanthus lutarioriparius]
Epidermis	SoffiXsponR570.05Cg015000.v2.1	1.54374	0.51381	1.58712	0	0	--	TVU40552.1 hypothetical protein EJB05_14019, partial [Eragrostis curvula]
Epidermis	SoffiXsponR570.01Cg332500.v2.1	1.11007	0.371254	1.58017	0	0	FDH	XP_002468397.1 3-ketoacyl-CoA synthase 10 [Sorghum bicolor]
Epidermis	SoffiXsponR570.04Eg155900.v2.1	1.13046	0.382551	1.56319	0	0	TANGO2	CAD6338197.1 unnamed protein product [Miscanthus lutarioriparius]
Epidermis	SoffiXsponR570.09Dg099200.v2.1	6.26247	2.16154	1.53467	0	0	CML5	AWA45057.1 hypothetical protein SS31J13_000009 [Saccharum spontaneum]
Epidermis	SoffiXsponR570.04Ag078400.v2.1	0.950908	0.328663	1.5327	0	0	HCT4	CAD6337411.1 unnamed protein product [Miscanthus lutarioriparius]
Epidermis	SoffiXsponR570.06Eg017400.v2.1	1.20372	0.416325	1.53172	0	0	CRK10	CAD6334866.1 unnamed protein product [Miscanthus lutarioriparius]
Epidermis	SoffiXsponR570.08Cg078900.v2.1	1.41303	0.490186	1.52739	0	0	WRKY11	CAD6265826.1 unnamed protein product [Miscanthus lutarioriparius]
Epidermis	SoffiXsponR570.6us88g110200.v2.1	6.68923	2.32053	1.52738	0	0	LTP110-A	KAG0519990.1 hypothetical protein BDA96_08G034400 [Sorghum bicolor]
Epidermis	SoffiXsponR570.01Eg055800.v2.1	1.0281	0.358135	1.5214	0	0	--	CAD6207082.1 unnamed protein product [Miscanthus lutarioriparius]
Epidermis	SoffiXsponR570.8_10Ag139600.v2.1	1.46811	0.512237	1.51908	0	0	CLP	CAD6255637.1 unnamed protein product [Miscanthus lutarioriparius]
Epidermis	SoffiXsponR570.03Ag156500.v2.1	2.10888	0.737034	1.51667	0	0	--	-
Epidermis	SoffiXsponR570.9us90g055500.v2.1	1.84293	0.644425	1.51592	0	0	CML5	AWA45057.1 hypothetical protein SS31J13_000009 [Saccharum spontaneum]
Epidermis	SoffiXsponR570.10Cg070200.v2.1	1.20491	0.423737	1.50769	0	0	--	AIM43583.1 chitinase 3 [Saccharum hybrid cultivar Yacheng05-179]
Epidermis	SoffiXsponR570.02Fg282400.v2.1	0.825678	0.291851	1.50035	0	0	--	CAD6236419.1 unnamed protein product [Miscanthus lutarioriparius]
Epidermis	SoffiXsponR570.02Bg288500.v2.1	2.59542	0.918454	1.49869	0	0	LTP4	CAD6229318.1 unnamed protein product [Miscanthus lutarioriparius]
Epidermis	SoffiXsponR570.01Bg363300.v2.1	2.26788	0.809476	1.48628	0	0	TS2	RLN19362.1 sex determination protein tasselseed-2 [Panicum miliaceum]
Epidermis	SoffiXsponR570.05Ag305500.v2.1	1.04641	0.381999	1.45381	0	0	--	XP_002463028.1 uncharacterized protein LOC8081757 [Sorghum bicolor]
Epidermis	SoffiXsponR570.8_10Ag209200.v2.1	1.21143	0.443057	1.45114	0	0	WRKY51	CAD6247086.1 unnamed protein product [Miscanthus lutarioriparius]
Epidermis	SoffiXsponR570.05Bg343500.v2.1	0.982713	0.359713	1.44992	0	0	MYB306	CAD6216998.1 unnamed protein product [Miscanthus lutarioriparius]
Epidermis	SoffiXsponR570.01Eg317200.v2.1	1.10273	0.406589	1.43944	0	0	TS2	RLN19362.1 sex determination protein tasselseed-2 [Panicum miliaceum]
Epidermis	SoffiXsponR570.01Bg131200.v2.1	0.854133	0.316942	1.43024	0	0	--	CAD6206159.1 unnamed protein product [Miscanthus lutarioriparius]
Epidermis	SoffiXsponR570.06Cg108600.v2.1	1.17926	0.444615	1.40725	0	0	GPAT5	CAD6271949.1 unnamed protein product [Miscanthus lutarioriparius]
Epidermis	SoffiXsponR570.06Eg099500.v2.1	1.28948	0.487153	1.40434	0	0	DHN1	AGT17093.1 dehydrin [Saccharum hybrid cultivar R570]
Epidermis	SoffiXsponR570.02Fg205100.v2.1	2.54507	0.966903	1.39626	0	0	--	CAD6230589.1 unnamed protein product [Miscanthus lutarioriparius]
Epidermis	SoffiXsponR570.8_10Ag345600.v2.1	2.45068	0.934793	1.39046	0	0	UCC3	CAD6264438.1 unnamed protein product [Miscanthus lutarioriparius]
Epidermis	SoffiXsponR570.08Eg024600.v2.1	1.08309	0.414491	1.38575	0	0	WRKY11	CAD6265826.1 unnamed protein product [Miscanthus lutarioriparius]
Epidermis	SoffiXsponR570.05Dg226300.v2.1	1.00206	0.38364	1.38515	0	0	AIR12	XP_002460480.1 auxin-induced in root cultures protein 12 [Sorghum bicolor]
Epidermis	SoffiXsponR570.8_10Ag062900.v2.1	1.40079	0.537009	1.38323	0	0	--	CAD6342760.1 unnamed protein product [Miscanthus lutarioriparius]
Epidermis	SoffiXsponR570.02Eg288700.v2.1	2.14486	0.827866	1.37341	0	0	LTP4	CAD6229318.1 unnamed protein product [Miscanthus lutarioriparius]
Epidermis	SoffiXsponR570.3os5g002800.v2.1	4.92432	1.90377	1.37106	0	0	--	CAD6247670.1 unnamed protein product [Miscanthus lutarioriparius]
Epidermis	SoffiXsponR570.06Gg141800.v2.1	1.58942	0.617187	1.36472	0	0	--	KAG0519343.1 hypothetical protein BDA96_09G256100 [Sorghum bicolor]
Epidermis	SoffiXsponR570.06Dg062600.v2.1	1.11883	0.434809	1.36354	0	0	--	KAG0517861.1 hypothetical protein BDA96_09G125800 [Sorghum bicolor]
Epidermis	SoffiXsponR570.02Bg126500.v2.1	1.16303	0.452593	1.3616	0	0	PER1	PWZ32889.1 Peroxidase 1 [Zea mays]
Epidermis	SoffiXsponR570.01Eg051200.v2.1	5.53226	2.15496	1.36021	0	0	GER7	CAD6207127.1 unnamed protein product [Miscanthus lutarioriparius]
Epidermis	SoffiXsponR570.03Ag166200.v2.1	1.51897	0.595571	1.35075	0	0	MLO1	CAD6244041.1 unnamed protein product [Miscanthus lutarioriparius]
Epidermis	SoffiXsponR570.06Cg052700.v2.1	6.23259	2.44428	1.35042	0	0	--	CAD6272360.1 unnamed protein product [Miscanthus lutarioriparius]
Epidermis	SoffiXsponR570.02Bg299500.v2.1	1.27704	0.501232	1.34925	0	0	ZAT5	CAD6229195.1 unnamed protein product [Miscanthus lutarioriparius]
Epidermis	SoffiXsponR570.04Gg007200.v2.1	1.05344	0.414309	1.34633	0	0	SGPP	CAD6338035.1 unnamed protein product [Miscanthus lutarioriparius]
Epidermis	SoffiXsponR570.05Fg231200.v2.1	0.95677	0.378837	1.3366	0	0	--	XP_002463028.1 uncharacterized protein LOC8081757 [Sorghum bicolor]
Epidermis	SoffiXsponR570.05Bg296100.v2.1	4.61226	1.83683	1.32826	0	0	--	XP_002463028.1 uncharacterized protein LOC8081757 [Sorghum bicolor]
Epidermis	SoffiXsponR570.5_9Ag364900.v2.1	1.68085	0.669708	1.32759	0	0	--	XP_002461567.1 uncharacterized protein LOC8060769 [Sorghum bicolor]
Epidermis	SoffiXsponR570.05Cg275800.v2.1	8.64578	3.45622	1.3228	0	0	--	CAD6223688.1 unnamed protein product [Miscanthus lutarioriparius]
Epidermis	SoffiXsponR570.05Ag267600.v2.1	1.92376	0.7692	1.3225	0	0	XTH32	CAD6223793.1 unnamed protein product [Miscanthus lutarioriparius]
Epidermis	SoffiXsponR570.8_5Ag264500.v2.1	1.11566	0.446932	1.31977	0	0	GOLS2	CAD6216605.1 unnamed protein product [Miscanthus lutarioriparius]
Epidermis	SoffiXsponR570.01Ag343400.v2.1	1.39073	0.55869	1.31572	0	0	RIPK	PWZ56871.1 Serine/threonine-protein kinase RIPK [Zea mays]
Epidermis	SoffiXsponR570.01Ag369700.v2.1	0.812863	0.327825	1.31009	0	0	--	CAD6203669.1 unnamed protein product [Miscanthus lutarioriparius]
Epidermis	SoffiXsponR570.03Eg299800.v2.1	0.85973	0.346754	1.30997	0	0	CYP735A2	CAD6241590.1 unnamed protein product [Miscanthus lutarioriparius]
Epidermis	SoffiXsponR570.03Fg087900.v2.1	1.58521	0.644381	1.29869	0	0	--	CAD6247670.1 unnamed protein product [Miscanthus lutarioriparius]
Epidermis	SoffiXsponR570.02Bg183300.v2.1	3.53751	1.4409	1.29577	0	0	BCA2	CAD6230655.1 unnamed protein product [Miscanthus lutarioriparius]
Epidermis	SoffiXsponR570.4us91g029600.v2.1	0.996223	0.407482	1.28973	0	0	HCT4	CAD6337411.1 unnamed protein product [Miscanthus lutarioriparius]
Epidermis	SoffiXsponR570.01Fg201500.v2.1	2.47432	1.01545	1.28491	0	0	TS2	RLN19362.1 sex determination protein tasselseed-2 [Panicum miliaceum]
Epidermis	SoffiXsponR570.03Bg168800.v2.1	1.89349	0.77841	1.28244	0	0	KCR1	CAD6243777.1 unnamed protein product [Miscanthus lutarioriparius]
Epidermis	SoffiXsponR570.01Eg148800.v2.1	0.729954	0.300948	1.27829	0	0	yoaA	CAD6213922.1 unnamed protein product [Miscanthus lutarioriparius]
Epidermis	SoffiXsponR570.06Cg086500.v2.1	0.93787	0.388	1.27333	0	0	GSTU8	CAD6272140.1 unnamed protein product [Miscanthus lutarioriparius]
Epidermis	SoffiXsponR570.02Dg128200.v2.1	2.06329	0.862268	1.25874	0	0	GER4	CAD6238806.1 unnamed protein product [Miscanthus lutarioriparius]
Epidermis	SoffiXsponR570.03Dg308700.v2.1	2.40308	1.00686	1.25502	0	0	URA6	CAD6242091.1 unnamed protein product [Miscanthus lutarioriparius]
Epidermis	SoffiXsponR570.09Bg159800.v2.1	1.45342	0.609133	1.25463	0	0	--	CAD6269488.1 unnamed protein product [Miscanthus lutarioriparius]
Epidermis	SoffiXsponR570.05Fg052600.v2.1	1.92945	0.811872	1.24886	0	0	UCC1	XP_002459877.1 mavicyanin [Sorghum bicolor]
Epidermis	SoffiXsponR570.03Eg153800.v2.1	0.751075	0.316753	1.2456	0	0	KCR1	CAD6243777.1 unnamed protein product [Miscanthus lutarioriparius]
Epidermis	SoffiXsponR570.09Ag168300.v2.1	3.12738	1.32734	1.23642	0	0	--	CAD6269488.1 unnamed protein product [Miscanthus lutarioriparius]
Epidermis	SoffiXsponR570.4us91g011700.v2.1	0.958995	0.407251	1.23561	0	0	SCP2	CAD6337261.1 unnamed protein product [Miscanthus lutarioriparius]
Epidermis	SoffiXsponR570.8_10Ag125600.v2.1	2.47283	1.05197	1.23307	0	0	--	CAD6252881.1 unnamed protein product [Miscanthus lutarioriparius]
Epidermis	SoffiXsponR570.6_9Ag320700.v2.1	1.53793	0.655298	1.23076	0	0	--	CAD6332775.1 unnamed protein product [Miscanthus lutarioriparius]
Epidermis	SoffiXsponR570.02Ag217300.v2.1	3.87019	1.65133	1.22877	0	0	BCA2	AGT17159.1 carbonic anhydrase [Saccharum hybrid cultivar R570]
Epidermis	SoffiXsponR570.02Cg080300.v2.1	1.09089	0.468635	1.21896	0	0	HSP17.9B	CAD6232513.1 unnamed protein product [Miscanthus lutarioriparius]
Epidermis	SoffiXsponR570.07Dg082400.v2.1	8.91562	3.85788	1.20853	0	0	CML22	CAD6260429.1 unnamed protein product [Miscanthus lutarioriparius]
Epidermis	SoffiXsponR570.03Eg172000.v2.1	0.95229	0.41353	1.20341	0	0	UBL5	XP_021315939.1 ubiquitin-like protein 5 [Sorghum bicolor]
Epidermis	SoffiXsponR570.04Cg007000.v2.1	0.849187	0.368847	1.20306	0	0	SGPP	CAD6338035.1 unnamed protein product [Miscanthus lutarioriparius]
Epidermis	SoffiXsponR570.01Ag144400.v2.1	0.904343	0.392967	1.20246	0	0	--	CAD6206143.1 unnamed protein product [Miscanthus lutarioriparius]
Epidermis	SoffiXsponR570.07Dg129600.v2.1	1.53909	0.668974	1.20206	0	0	ZB8	XP_021319560.1 phenylalanine ammonia-lyase [Sorghum bicolor]
Epidermis	SoffiXsponR570.5_9Ag067300.v2.1	0.972432	0.422867	1.20139	0	0	MES11	CAD6217290.1 unnamed protein product [Miscanthus lutarioriparius]
Epidermis	SoffiXsponR570.04Fg098100.v2.1	0.922707	0.401704	1.19974	0	0	--	PWZ07664.1 hypothetical protein Zm00014a_024131 [Zea mays]
Epidermis	SoffiXsponR570.04Dg092500.v2.1	1.10161	0.481242	1.19477	0	0	SCP2	CAD6337261.1 unnamed protein product [Miscanthus lutarioriparius]
Epidermis	SoffiXsponR570.6us88g048000.v2.1	0.933619	0.408354	1.19302	0	0	PPA4	XP_002440472.1 soluble inorganic pyrophosphatase 4 [Sorghum bicolor]
Epidermis	SoffiXsponR570.02Gg019600.v2.1	1.31473	0.576064	1.19046	0	0	RALF	AGT16492.1 rapid alkalinization factor 1 precursor [Saccharum hybrid cultivar R570]
Epidermis	SoffiXsponR570.06Cg098900.v2.1	0.822915	0.362142	1.18419	0	0	ERF110	KAG0518243.1 hypothetical protein BDA96_09G158800 [Sorghum bicolor]
Epidermis	SoffiXsponR570.6_9Ag038300.v2.1	1.02616	0.453918	1.17675	0	0	CHI3	CAD6268542.1 unnamed protein product [Miscanthus lutarioriparius]
Epidermis	SoffiXsponR570.02Gg200000.v2.1	0.682096	0.302438	1.17333	0	0	--	XP_002456462.2 uncharacterized protein LOC8054726 isoform X2 [Sorghum bicolor]
Epidermis	SoffiXsponR570.04Ag043800.v2.1	5.08272	2.26702	1.1648	0	0	--	KAE8783747.1 hypothetical protein D1007_42847 [Hordeum vulgare]
Epidermis	SoffiXsponR570.01Eg164900.v2.1	0.913911	0.40807	1.16324	0	0	IAA12	CAD6205896.1 unnamed protein product [Miscanthus lutarioriparius]
Epidermis	SoffiXsponR570.7_10Ag186500.v2.1	1.03059	0.462276	1.15665	0	0	UVR8	CAD6263655.1 unnamed protein product [Miscanthus lutarioriparius]
Epidermis	SoffiXsponR570.01Dg089500.v2.1	0.731126	0.329193	1.15119	0	0	RPS27AA	CAD6205452.1 unnamed protein product [Miscanthus lutarioriparius]
Epidermis	SoffiXsponR570.07Cg143200.v2.1	1.1615	0.523039	1.151	0	0	ZB8	XP_021319560.1 phenylalanine ammonia-lyase [Sorghum bicolor]
Epidermis	SoffiXsponR570.07Ag130000.v2.1	3.42131	1.54276	1.14904	0	0	ZB8	XP_021319560.1 phenylalanine ammonia-lyase [Sorghum bicolor]
Epidermis	SoffiXsponR570.04Dg040500.v2.1	4.61807	2.08277	1.14879	0	0	--	KAG0512715.1 hypothetical protein BDA96_10G037800 [Sorghum bicolor]
Epidermis	SoffiXsponR570.09Dg126200.v2.1	5.56143	2.51043	1.14752	0	0	--	CAD6269488.1 unnamed protein product [Miscanthus lutarioriparius]
Epidermis	SoffiXsponR570.01Dg260200.v2.1	0.981024	0.444167	1.14319	0	0	TS2	RLN19362.1 sex determination protein tasselseed-2 [Panicum miliaceum]
Epidermis	SoffiXsponR570.02Fg001000.v2.1	1.35173	0.617032	1.13139	0	0	WRKY6	XP_002457035.1 WRKY transcription factor 6 isoform X1 [Sorghum bicolor]
Epidermis	SoffiXsponR570.01Ag469800.v2.1	0.672411	0.307191	1.13021	0	0	--	AGT16351.1 hypothetical protein SHCRBa_020_D23_F_160 [Saccharum hybrid cultivar R570]
Epidermis	SoffiXsponR570.02Dg110800.v2.1	0.906963	0.415591	1.12588	0	0	RALF	AGT16492.1 rapid alkalinization factor 1 precursor [Saccharum hybrid cultivar R570]
Epidermis	SoffiXsponR570.01Ag456800.v2.1	1.54473	0.708507	1.1245	0	0	MST4	RCV45878.1 hypothetical protein SETIT_9G488700v2 [Setaria italica]
Epidermis	SoffiXsponR570.06Gg054000.v2.1	1.42954	0.659558	1.11598	0	0	ERF110	KAG0518243.1 hypothetical protein BDA96_09G158800 [Sorghum bicolor]
Epidermis	SoffiXsponR570.05Cg037600.v2.1	0.853627	0.394903	1.11211	0	0	TIFY5	XP_021309728.1 LOW QUALITY PROTEIN: protein TIFY 5 [Sorghum bicolor]
Epidermis	SoffiXsponR570.02Ag080000.v2.1	2.06296	0.964825	1.09638	0	0	HSP17.9B	CAD6232513.1 unnamed protein product [Miscanthus lutarioriparius]
Epidermis	SoffiXsponR570.03Ag278100.v2.1	0.76651	0.358923	1.09463	0	0	PUB21	CAD6242490.1 unnamed protein product [Miscanthus lutarioriparius]
Epidermis	SoffiXsponR570.05Ag121600.v2.1	2.46635	1.15718	1.09176	0	0	--	XP_002461916.1 uncharacterized protein LOC8057953 [Sorghum bicolor]
Epidermis	SoffiXsponR570.04Bg040700.v2.1	1.22279	0.57403	1.09098	0	0	--	CAD6337732.1 unnamed protein product [Miscanthus lutarioriparius]
Epidermis	SoffiXsponR570.07Ag058800.v2.1	0.942752	0.442934	1.08979	0	0	HP30-2	XP_002447764.1 uncharacterized protein LOC8072071 [Sorghum bicolor]
Epidermis	SoffiXsponR570.06Eg069200.v2.1	3.27803	1.54067	1.08927	0	0	ME6	CAD6334403.1 unnamed protein product [Miscanthus lutarioriparius]
Epidermis	SoffiXsponR570.04Bg007100.v2.1	1.5216	0.717574	1.08439	0	0	SGPP	XP_002437690.1 haloacid dehalogenase-like hydrolase domain-containing protein Sgpp isoform X1 [Sorghum bicolor]
Epidermis	SoffiXsponR570.06Cg177900.v2.1	1.66537	0.788046	1.07949	0	0	WRKY71	CAD6271187.1 unnamed protein product [Miscanthus lutarioriparius]
Epidermis	SoffiXsponR570.04Bg039800.v2.1	0.950158	0.453335	1.06759	0	0	--	CAD6337732.1 unnamed protein product [Miscanthus lutarioriparius]
Epidermis	SoffiXsponR570.03Ag280500.v2.1	1.37459	0.658711	1.06129	0	0	--	XP_002452574.1 uncharacterized protein LOC8075729 [Sorghum bicolor]
Epidermis	SoffiXsponR570.01Bg131000.v2.1	1.73921	0.835731	1.05732	0	0	--	CAD6214013.1 unnamed protein product [Miscanthus lutarioriparius]
Epidermis	SoffiXsponR570.01Cg384700.v2.1	1.13332	0.54818	1.04783	0	0	--	CAD6201634.1 unnamed protein product [Miscanthus lutarioriparius]
Epidermis	SoffiXsponR570.01Bg358100.v2.1	2.99988	1.4568	1.04211	0	0	--	OEL35534.1 hypothetical protein BAE44_0003452 [Dichanthelium oligosanthes]
Epidermis	SoffiXsponR570.01Cg088800.v2.1	1.33006	0.646381	1.04103	0	0	PHT1-8	CAD6205231.1 unnamed protein product [Miscanthus lutarioriparius]
Epidermis	SoffiXsponR570.04Ag233800.v2.1	3.17483	1.54555	1.03856	0	0	--	XP_021304796.1 protein YLS3-like [Sorghum bicolor]
Epidermis	SoffiXsponR570.08Ag220400.v2.1	0.805285	0.392232	1.03779	0	0	UCC3	CAD6264438.1 unnamed protein product [Miscanthus lutarioriparius]
Epidermis	SoffiXsponR570.06Fg147700.v2.1	1.93032	0.942329	1.03454	0	0	WRKY28	CAD6271187.1 unnamed protein product [Miscanthus lutarioriparius]
Epidermis	SoffiXsponR570.01Ag034400.v2.1	0.687344	0.336003	1.03256	0	0	XB15	CAD6207388.1 unnamed protein product [Miscanthus lutarioriparius]
Epidermis	SoffiXsponR570.02Fg109000.v2.1	1.19918	0.5891	1.02547	0	0	MFS18	-
Epidermis	SoffiXsponR570.8_5Ag160700.v2.1	1.2848	0.634296	1.01832	0	0	MDAR4	CAD6265052.1 unnamed protein product [Miscanthus lutarioriparius]
Epidermis	SoffiXsponR570.03Dg208700.v2.1	2.84782	1.40644	1.01781	0	0	GRXC4	KAG0533875.1 hypothetical protein BDA96_04G230400 [Sorghum bicolor]
Epidermis	SoffiXsponR570.05Bg148300.v2.1	2.88505	1.42536	1.01726	0	0	--	XP_002460125.1 hepatoma-derived growth factor-related protein 2 [Sorghum bicolor]
Epidermis	SoffiXsponR570.03Cg183600.v2.1	0.818955	0.406471	1.01063	0	0	NIC1	XP_021314738.1 nicotinamidase 1 isoform X1 [Sorghum bicolor]
Epidermis	SoffiXsponR570.07Eg145300.v2.1	2.09652	1.04118	1.00978	0	0	At5g17165	AGT16536.1 seed specific protein [Saccharum hybrid cultivar R570]
Epidermis	SoffiXsponR570.07Eg149200.v2.1	2.14782	1.06868	1.00705	0	0	--	AGT17280.1 hypothetical protein SHCRBa_020_L15_R_290 [Saccharum hybrid cultivar R570]
Epidermis	SoffiXsponR570.03Dg291200.v2.1	1.90132	0.949782	1.00133	0	0	gpmA	CAD6249471.1 unnamed protein product [Miscanthus lutarioriparius]
Epidermis	SoffiXsponR570.05Gg167400.v2.1	1.38334	0.691495	1.00037	0	0	--	CAD6219566.1 unnamed protein product [Miscanthus lutarioriparius]
Epidermis	SoffiXsponR570.03Dg227200.v2.1	4.86507	2.43228	1.00015	0	0	CYTB5-E	CAD6243229.1 unnamed protein product [Miscanthus lutarioriparius]
Epidermis	SoffiXsponR570.01Ag142800.v2.1	4.15027	2.08384	0.993964	0	0	--	CAD6214013.1 unnamed protein product [Miscanthus lutarioriparius]
Epidermis	SoffiXsponR570.02Cg042100.v2.1	0.77061	0.38707	0.993405	0	0	WRKY72	CAD6233112.1 unnamed protein product [Miscanthus lutarioriparius]
Epidermis	SoffiXsponR570.1Z047200.v2.1	10.544	5.30957	0.989753	0	0	--	CAD6269488.1 unnamed protein product [Miscanthus lutarioriparius]
Epidermis	SoffiXsponR570.05Eg315300.v2.1	8.11781	4.13625	0.972769	0	0	--	CAD6223302.1 unnamed protein product [Miscanthus lutarioriparius]
Epidermis	SoffiXsponR570.5_9Ag028800.v2.1	0.849853	0.433792	0.970211	0	0	--	CAD6222716.1 unnamed protein product [Miscanthus lutarioriparius]
Epidermis	SoffiXsponR570.3os4g006100.v2.1	0.814609	0.416554	0.967604	0	0	PUB23	XP_021315860.1 E3 ubiquitin-protein ligase PUB23 [Sorghum bicolor]
Epidermis	SoffiXsponR570.6_9Ag162500.v2.1	2.58868	1.33228	0.958322	0	0	ME6	CAD6334403.1 unnamed protein product [Miscanthus lutarioriparius]
Epidermis	SoffiXsponR570.01Bg439300.v2.1	3.56989	1.84076	0.955578	0	0	TIFY11C	EER95398.1 hypothetical protein SORBI_3001G482700 [Sorghum bicolor]
Epidermis	SoffiXsponR570.03Eg121700.v2.1	2.07769	1.07202	0.954649	0	0	PUB23	XP_021315860.1 E3 ubiquitin-protein ligase PUB23 [Sorghum bicolor]
Epidermis	SoffiXsponR570.02Dg225500.v2.1	1.36587	0.706634	0.95078	0	0	WRKY71	CAD6230458.1 unnamed protein product [Miscanthus lutarioriparius]
Epidermis	SoffiXsponR570.04Bg039100.v2.1	0.995119	0.515131	0.949929	0	0	--	CAD6341829.1 unnamed protein product [Miscanthus lutarioriparius]
Epidermis	SoffiXsponR570.03Cg193500.v2.1	2.27399	1.1796	0.946927	0	0	GRXC4	KAG0533875.1 hypothetical protein BDA96_04G230400 [Sorghum bicolor]
Epidermis	SoffiXsponR570.02Cg107000.v2.1	2.53043	1.31685	0.942286	0	0	MFS18	PWZ33969.1 MFS18 protein [Zea mays]
Epidermis	SoffiXsponR570.03Ag056200.v2.1	3.08913	1.60875	0.941259	0	0	VQ22	CAD6247918.1 unnamed protein product [Miscanthus lutarioriparius]
Epidermis	SoffiXsponR570.04Cg041100.v2.1	2.09608	1.09194	0.940799	0	0	--	CAD6337727.1 unnamed protein product [Miscanthus lutarioriparius]
Epidermis	SoffiXsponR570.02Fg230900.v2.1	1.02273	0.533302	0.939398	0	0	MAPKKK18	CAD6230176.1 unnamed protein product [Miscanthus lutarioriparius]
Epidermis	SoffiXsponR570.06Eg048900.v2.1	4.53436	2.36744	0.937567	0	0	GST4	CAD6272811.1 unnamed protein product [Miscanthus lutarioriparius]
Epidermis	SoffiXsponR570.01Ag070700.v2.1	2.81416	1.4789	0.928179	0	0	--	CAD6214867.1 unnamed protein product [Miscanthus lutarioriparius]
Epidermis	SoffiXsponR570.08Eg093300.v2.1	4.12519	2.17075	0.926264	0	0	MDAR4	CAD6265052.1 unnamed protein product [Miscanthus lutarioriparius]
Epidermis	SoffiXsponR570.01Eg029100.v2.1	1.71188	0.902624	0.923387	0	0	--	CAD6215284.1 unnamed protein product [Miscanthus lutarioriparius]
Epidermis	SoffiXsponR570.06Eg149900.v2.1	3.72721	1.96851	0.920993	0	0	WRKY24	CAD6333530.1 unnamed protein product [Miscanthus lutarioriparius]
Epidermis	SoffiXsponR570.10Cg053500.v2.1	1.525	0.807527	0.917231	0	0	PTP1	CAD6257919.1 unnamed protein product [Miscanthus lutarioriparius]
Epidermis	SoffiXsponR570.05Dg373800.v2.1	1.37364	0.72768	0.916624	0	0	RAP2-3	CAD6343435.1 unnamed protein product [Miscanthus lutarioriparius]
Epidermis	SoffiXsponR570.03Eg054300.v2.1	0.900541	0.477253	0.916039	0	0	--	XP_002453343.1 uncharacterized protein LOC8074670 [Sorghum bicolor]
Epidermis	SoffiXsponR570.01Ag066200.v2.1	0.692436	0.36823	0.911075	0	0	--	CAD6214906.1 unnamed protein product [Miscanthus lutarioriparius]
Epidermis	SoffiXsponR570.02Bg302400.v2.1	2.30012	1.22853	0.904778	0	0	ERG1	CAD6229172.1 unnamed protein product [Miscanthus lutarioriparius]
Epidermis	SoffiXsponR570.03Cg090600.v2.1	2.23201	1.19323	0.903472	0	0	Os02g0224100	XP_002451800.1 probable protein phosphatase 2C 12 [Sorghum bicolor]
Epidermis	SoffiXsponR570.07Eg083400.v2.1	0.93989	0.506115	0.893025	0	0	AMT1-1	AGK25010.1 ammonium transporter [Sorghum bicolor]
Epidermis	SoffiXsponR570.05Fg229100.v2.1	1.10658	0.595885	0.893	0	0	MST6	CAD6217630.1 unnamed protein product [Miscanthus lutarioriparius]
Epidermis	SoffiXsponR570.04Dg046000.v2.1	1.26488	0.681843	0.891491	0	0	--	CAD6337732.1 unnamed protein product [Miscanthus lutarioriparius]
Epidermis	SoffiXsponR570.05Dg383200.v2.1	1.01833	0.550289	0.887939	0	0	--	CAD6222399.1 unnamed protein product [Miscanthus lutarioriparius]
Epidermis	SoffiXsponR570.6_9Ag137400.v2.1	8.6054	4.65168	0.887491	0	0	GST4	CAD6272923.1 unnamed protein product [Miscanthus lutarioriparius]
Epidermis	SoffiXsponR570.06Eg049000.v2.1	4.76814	2.5809	0.885556	0	0	GST4	CAD6272913.1 unnamed protein product [Miscanthus lutarioriparius]
Epidermis	SoffiXsponR570.03Eg158000.v2.1	6.13455	3.32244	0.884716	0	0	Cht6	CAD6250393.1 unnamed protein product [Miscanthus lutarioriparius]
Epidermis	SoffiXsponR570.06Bg038300.v2.1	2.82557	1.53099	0.884075	0	0	ME6	CAD6334403.1 unnamed protein product [Miscanthus lutarioriparius]
Epidermis	SoffiXsponR570.03Ag188900.v2.1	1.47983	0.804103	0.879981	0	0	G6PDH	CAD6243759.1 unnamed protein product [Miscanthus lutarioriparius]
Epidermis	SoffiXsponR570.07Ag184600.v2.1	2.15372	1.17482	0.874384	0	0	At5g17165	AGT16536.1 seed specific protein [Saccharum hybrid cultivar R570]
Epidermis	SoffiXsponR570.10Ag134400.v2.1	2.33157	1.2724	0.873746	0	0	RBOHC	CAD6253696.1 unnamed protein product [Miscanthus lutarioriparius]
Epidermis	SoffiXsponR570.08Cg149400.v2.1	1.22188	0.666959	0.873429	0	0	MDAR4	CAD6245649.1 unnamed protein product [Miscanthus lutarioriparius]
Epidermis	SoffiXsponR570.01Cg304800.v2.1	1.07555	0.588028	0.871123	0	0	MST4	RCV45878.1 hypothetical protein SETIT_9G488700v2 [Setaria italica]
Epidermis	SoffiXsponR570.07Dg165700.v2.1	0.790165	0.433521	0.866052	0	0	Ormdl3	XP_002446948.1 ORM1-like protein 3 [Sorghum bicolor]
Epidermis	SoffiXsponR570.01Cg207300.v2.1	1.12699	0.619172	0.864064	0	0	IQM2	XP_002465214.1 IQ domain-containing protein IQM2 [Sorghum bicolor]
Epidermis	SoffiXsponR570.10Dg179100.v2.1	1.32254	0.727859	0.861578	0	0	ACLA-2	AFN22056.1 ATP-citrate synthase [Saccharum hybrid cultivar]
Epidermis	SoffiXsponR570.02Eg273500.v2.1	1.84042	1.01529	0.85815	0	0	ERF4	XP_002456479.2 ethylene-responsive transcription factor 4 [Sorghum bicolor]
Epidermis	SoffiXsponR570.08Dg061000.v2.1	0.752623	0.415399	0.857431	0	0	CPR	CAD6247113.1 unnamed protein product [Miscanthus lutarioriparius]
Epidermis	SoffiXsponR570.8_5Ag265900.v2.1	1.0424	0.576221	0.85521	0	0	--	CAD6222399.1 unnamed protein product [Miscanthus lutarioriparius]
Epidermis	SoffiXsponR570.04Cg187500.v2.1	2.08755	1.15445	0.854609	0	0	--	CAD6336215.1 unnamed protein product [Miscanthus lutarioriparius]
Epidermis	SoffiXsponR570.02Gg244700.v2.1	1.90889	1.05654	0.853383	0	0	CHIT3	CAD6235806.1 unnamed protein product [Miscanthus lutarioriparius]
Epidermis	SoffiXsponR570.09Bg054100.v2.1	3.20389	1.77583	0.85133	0	0	RAP2-6	CAD6268291.1 unnamed protein product [Miscanthus lutarioriparius]
Epidermis	SoffiXsponR570.01Fg278500.v2.1	1.67755	0.933502	0.84563	0	0	TIFY11C	EER95398.1 hypothetical protein SORBI_3001G482700 [Sorghum bicolor]
Epidermis	SoffiXsponR570.05Ag289600.v2.1	1.83328	1.02127	0.844062	0	0	nep1	CAD6217816.1 unnamed protein product [Miscanthus lutarioriparius]
Epidermis	SoffiXsponR570.10Bg088600.v2.1	0.970324	0.541128	0.842496	0	0	RBOHC	CAD6253696.1 unnamed protein product [Miscanthus lutarioriparius]
Epidermis	SoffiXsponR570.02Ag049100.v2.1	1.2474	0.696469	0.840793	0	0	IAA1	XP_021313472.1 auxin-responsive protein IAA1-like [Sorghum bicolor]
Epidermis	SoffiXsponR570.07Eg150100.v2.1	1.94746	1.08745	0.840647	0	0	WRKY11	AWA45023.1 hypothetical protein SS80F19_000003 [Saccharum spontaneum]
Epidermis	SoffiXsponR570.01Fg209100.v2.1	2.98273	1.66662	0.839706	0	0	APX1	CAD6203183.1 unnamed protein product [Miscanthus lutarioriparius]
Epidermis	SoffiXsponR570.03Gg103000.v2.1	2.34309	1.31187	0.836794	0	0	NUDT18	XP_002454329.1 nudix hydrolase 18, mitochondrial [Sorghum bicolor]
Epidermis	SoffiXsponR570.02Cg252200.v2.1	2.14094	1.20231	0.832444	0	0	--	CAD6237072.1 unnamed protein product [Miscanthus lutarioriparius]
Epidermis	SoffiXsponR570.04Eg009300.v2.1	1.29684	0.729792	0.829442	0	0	NUDT21	CAD6336972.1 unnamed protein product [Miscanthus lutarioriparius]
Epidermis	SoffiXsponR570.03Bg057200.v2.1	1.12088	0.632231	0.826103	0	0	VQ22	CAD6247918.1 unnamed protein product [Miscanthus lutarioriparius]
Epidermis	SoffiXsponR570.01Ag201500.v2.1	1.84332	1.04017	0.825488	0	0	CYP89A2	XP_002466942.1 cytochrome P450 89A2 [Sorghum bicolor]
Epidermis	SoffiXsponR570.01Ag097600.v2.1	1.12608	0.635441	0.825474	0	0	TSJT1	CAD6214484.1 unnamed protein product [Miscanthus lutarioriparius]
Epidermis	SoffiXsponR570.02Fg211200.v2.1	0.792424	0.447692	0.823766	0	0	WRKY71	CAD6230458.1 unnamed protein product [Miscanthus lutarioriparius]
Epidermis	SoffiXsponR570.7os1g033100.v2.1	1.27503	0.721989	0.820478	0	0	WRKY11	AWA45023.1 hypothetical protein SS80F19_000003 [Saccharum spontaneum]
Epidermis	SoffiXsponR570.02Dg300000.v2.1	0.741538	0.420212	0.819402	0	0	ERF4	XP_002456479.2 ethylene-responsive transcription factor 4 [Sorghum bicolor]
Epidermis	SoffiXsponR570.10Dg152200.v2.1	3.42044	1.93996	0.818151	0	0	--	XP_002451175.1 stress-associated endoplasmic reticulum protein 2 [Sorghum bicolor]
Epidermis	SoffiXsponR570.04Ag112900.v2.1	2.77981	1.57767	0.817194	0	0	PUB21	CAD6339659.1 unnamed protein product [Miscanthus lutarioriparius]
Epidermis	SoffiXsponR570.1Z271800.v2.1	5.55745	3.15523	0.816678	0	0	PME31	XP_002464636.1 pectinesterase 31 [Sorghum bicolor]
Epidermis	SoffiXsponR570.02Bg197000.v2.1	2.87419	1.63265	0.815941	0	0	WRKY71	CAD6230458.1 unnamed protein product [Miscanthus lutarioriparius]
Epidermis	SoffiXsponR570.03Eg158500.v2.1	5.23268	2.97299	0.815635	0	0	Cht6	CAD6250393.1 unnamed protein product [Miscanthus lutarioriparius]
Epidermis	SoffiXsponR570.6_9Ag137600.v2.1	1.11072	0.633245	0.810659	0	0	--	CAD6248914.1 unnamed protein product [Miscanthus lutarioriparius]
Epidermis	SoffiXsponR570.5_9Ag149400.v2.1	1.1919	0.680311	0.809001	0	0	NIP2	CAD6218298.1 unnamed protein product [Miscanthus lutarioriparius]
Epidermis	SoffiXsponR570.02Cg300500.v2.1	1.3968	0.797375	0.808796	0	0	ERF4	XP_002456479.2 ethylene-responsive transcription factor 4 [Sorghum bicolor]
Epidermis	SoffiXsponR570.04Bg199700.v2.1	1.03772	0.592576	0.808343	0	0	--	CAD6336215.1 unnamed protein product [Miscanthus lutarioriparius]
Epidermis	SoffiXsponR570.02Fg047100.v2.1	1.59731	0.914657	0.804339	0	0	IAA1	XP_021313472.1 auxin-responsive protein IAA1-like [Sorghum bicolor]
Epidermis	SoffiXsponR570.04Dg111500.v2.1	2.07482	1.19025	0.801725	0	0	--	RLM79200.1 hypothetical protein C2845_PM12G26600 [Panicum miliaceum]
Epidermis	SoffiXsponR570.05Dg288500.v2.1	2.19361	1.25944	0.800522	0	0	nep1	CAD6217816.1 unnamed protein product [Miscanthus lutarioriparius]
Epidermis	SoffiXsponR570.05Bg218300.v2.1	6.81287	3.91584	0.79894	0	0	--	CAD6224240.1 unnamed protein product [Miscanthus lutarioriparius]
Epidermis	SoffiXsponR570.03Bg173200.v2.1	19.2351	11.0604	0.798339	0	0	Cht6	CAD6250393.1 unnamed protein product [Miscanthus lutarioriparius]
Epidermis	SoffiXsponR570.01Ag331300.v2.1	4.06511	2.33993	0.79683	0	0	LRR1	CAD6204149.1 unnamed protein product [Miscanthus lutarioriparius]
Epidermis	SoffiXsponR570.01Bg243000.v2.1	7.22274	4.1602	0.795892	0	0	TIFY11E	CAD6212517.1 unnamed protein product [Miscanthus lutarioriparius]
Epidermis	SoffiXsponR570.05Dg099900.v2.1	5.0434	2.91536	0.790723	0	0	--	CAD6226060.1 unnamed protein product [Miscanthus lutarioriparius]
Epidermis	SoffiXsponR570.4us91g066500.v2.1	3.5694	2.06478	0.78969	0	0	--	CAD6337789.1 unnamed protein product [Miscanthus lutarioriparius]
Epidermis	SoffiXsponR570.05Cg375000.v2.1	1.43533	0.830327	0.789628	0	0	RAP2-3	CAD6343437.1 unnamed protein product [Miscanthus lutarioriparius]
Epidermis	SoffiXsponR570.10Fg105800.v2.1	1.07236	0.620558	0.789158	0	0	ACLA-2	AFN22056.1 ATP-citrate synthase [Saccharum hybrid cultivar]
Epidermis	SoffiXsponR570.02Fg293500.v2.1	1.42123	0.822574	0.788918	0	0	CBR1	AHX42562.1 cytochrome b5 reductase [Saccharum hybrid cultivar ROC22]
Epidermis	SoffiXsponR570.06Fg037300.v2.1	5.86599	3.39851	0.787474	0	0	GST4	CAD6272811.1 unnamed protein product [Miscanthus lutarioriparius]
Epidermis	SoffiXsponR570.1Z151100.v2.1	1.21849	0.706036	0.787283	0	0	TIFY11E	CAD6212516.1 unnamed protein product [Miscanthus lutarioriparius]
Epidermis	SoffiXsponR570.09Bg070100.v2.1	1.26091	0.73343	0.781734	0	0	Os12g0198200	CAD6268044.1 unnamed protein product [Miscanthus lutarioriparius]
Epidermis	SoffiXsponR570.01Cg215400.v2.1	1.47878	0.860665	0.780881	0	0	GPX4	KAG0551039.1 hypothetical protein BDA96_01G389600 [Sorghum bicolor]
Epidermis	SoffiXsponR570.03Eg158200.v2.1	3.93564	2.30692	0.770627	0	0	Cht6	CAD6250393.1 unnamed protein product [Miscanthus lutarioriparius]
Epidermis	SoffiXsponR570.02Gg156700.v2.1	1.07401	0.629853	0.769924	0	0	RZFP34	XP_021311671.1 E3 ubiquitin-protein ligase MIEL1-like [Sorghum bicolor]
Epidermis	SoffiXsponR570.6us88g055000.v2.1	4.10711	2.41915	0.763625	0	0	Os05g0108800	EES17559.1 hypothetical protein SORBI_3009G008900 [Sorghum bicolor]
Epidermis	SoffiXsponR570.6_9Ag203800.v2.1	2.55963	1.50771	0.763574	0	0	--	TKW27618.1 hypothetical protein SEVIR_3G268700v2 [Setaria viridis]
Epidermis	SoffiXsponR570.01Fg061000.v2.1	5.01624	2.95708	0.762433	0	0	TIFY11E	KAG0549671.1 hypothetical protein BDA96_01G275100 [Sorghum bicolor]
Epidermis	SoffiXsponR570.02Cg341300.v2.1	3.4613	2.04121	0.761888	0	0	At2g27500	CAD6229009.1 unnamed protein product [Miscanthus lutarioriparius]
Epidermis	SoffiXsponR570.07Cg200000.v2.1	1.93782	1.14326	0.761283	0	0	--	AWA44661.1 hypothetical protein SS96I13_000005 [Saccharum spontaneum]
Epidermis	SoffiXsponR570.05Bg094100.v2.1	1.56423	0.923664	0.760011	0	0	--	CAD6226060.1 unnamed protein product [Miscanthus lutarioriparius]
Epidermis	SoffiXsponR570.03Bg169600.v2.1	2.98674	1.7648	0.759066	0	0	G6PDH	CAD6243759.1 unnamed protein product [Miscanthus lutarioriparius]
Epidermis	SoffiXsponR570.02Gg231400.v2.1	1.91081	1.13132	0.756176	0	0	UBC7	XP_002458736.1 ubiquitin-conjugating enzyme E2 7 [Sorghum bicolor]
Epidermis	SoffiXsponR570.02Dg327900.v2.1	1.15362	0.685183	0.751603	0	0	ERG1	CAD6229172.1 unnamed protein product [Miscanthus lutarioriparius]
Epidermis	SoffiXsponR570.01Ag387800.v2.1	1.32203	0.785475	0.751118	0	0	NAC087	CAD6203486.1 unnamed protein product [Miscanthus lutarioriparius]
Epidermis	SoffiXsponR570.07Cg142500.v2.1	4.59048	2.72981	0.749842	0	0	MYB4	CAD6260276.1 unnamed protein product [Miscanthus lutarioriparius]
Epidermis	SoffiXsponR570.07Eg088200.v2.1	1.27109	0.756972	0.747756	0	0	MYB4	CAD6260276.1 unnamed protein product [Miscanthus lutarioriparius]
Epidermis	SoffiXsponR570.01Cg180100.v2.1	2.7596	1.64482	0.746529	0	0	AOC	QFS21954.1 allene oxide cyclase protein [Saccharum hybrid cultivar]
Epidermis	SoffiXsponR570.09Cg159200.v2.1	1.26621	0.756388	0.743315	0	0	ATX1	CAD6266760.1 unnamed protein product [Miscanthus lutarioriparius]
Epidermis	SoffiXsponR570.01Cg107600.v2.1	3.58278	2.14533	0.739878	0	0	TIFY11E	CAD6212517.1 unnamed protein product [Miscanthus lutarioriparius]
Epidermis	SoffiXsponR570.01Eg244700.v2.1	7.2578	4.34719	0.73945	0	0	AOC	QFS21954.1 allene oxide cyclase protein [Saccharum hybrid cultivar]
Epidermis	SoffiXsponR570.01Cg067700.v2.1	2.4669	1.48364	0.733551	0	0	At4g39670	XP_002464003.1 ACD11 homolog protein [Sorghum bicolor]
Epidermis	SoffiXsponR570.01Bg242800.v2.1	2.79831	1.68744	0.729721	0	0	TIFY11E	KAG0549671.1 hypothetical protein BDA96_01G275100 [Sorghum bicolor]
Epidermis	SoffiXsponR570.05Ag166000.v2.1	7.69817	4.64508	0.728811	0	0	--	CAD6225046.1 unnamed protein product [Miscanthus lutarioriparius]
Epidermis	SoffiXsponR570.05Bg311500.v2.1	1.77493	1.07302	0.726088	0	0	WNK5	XP_002460929.1 probable serine/threonine-protein kinase WNK5 [Sorghum bicolor]
Epidermis	SoffiXsponR570.04Ag211000.v2.1	5.21164	3.15198	0.725478	0	0	Os02g0178400	NP_001278476.1 protein transport protein SEC61 gamma subunit [Zea mays]
Epidermis	SoffiXsponR570.6_9Ag231400.v2.1	1.39596	0.848588	0.718123	0	0	SBT3.9	XP_002441158.1 subtilisin-like protease SBT3.9 [Sorghum bicolor]
Epidermis	SoffiXsponR570.03Bg225000.v2.1	1.87698	1.1426	0.716095	0	0	--	CAD6242806.1 unnamed protein product [Miscanthus lutarioriparius]
Epidermis	SoffiXsponR570.09Dg117800.v2.1	7.5033	4.59836	0.706404	0	0	ATX1	CAD6266760.1 unnamed protein product [Miscanthus lutarioriparius]
Epidermis	SoffiXsponR570.04Eg095400.v2.1	1.35159	0.82933	0.704637	0	0	Hdhd3	XP_002438809.1 haloacid dehalogenase-like hydrolase domain-containing protein 3 [Sorghum bicolor]
Epidermis	SoffiXsponR570.08Bg128200.v2.1	3.76035	2.315	0.699857	0	0	SAP9	CAD6265380.1 unnamed protein product [Miscanthus lutarioriparius]
Epidermis	SoffiXsponR570.01Fg225400.v2.1	2.47817	1.52959	0.696134	0	0	--	CAD6210531.1 unnamed protein product [Miscanthus lutarioriparius]
Epidermis	SoffiXsponR570.01Dg268300.v2.1	2.07304	1.27962	0.69603	0	0	APX1	CAD6203183.1 unnamed protein product [Miscanthus lutarioriparius]
Epidermis	SoffiXsponR570.02Gg077000.v2.1	1.41919	0.878295	0.692289	0	0	--	NP_001151680.1 protein transport protein Sec61 beta subunit [Zea mays]
Epidermis	SoffiXsponR570.09Eg036400.v2.1	1.49912	0.928377	0.691337	0	0	--	XP_002442784.1 uncharacterized protein LOC8074868 [Sorghum bicolor]
Epidermis	SoffiXsponR570.02Cg080600.v2.1	3.00631	1.86694	0.687316	0	0	CML16	CAD6232504.1 unnamed protein product [Miscanthus lutarioriparius]
Epidermis	SoffiXsponR570.05Eg085300.v2.1	14.5913	9.07771	0.684705	0	0	--	CAD6226060.1 unnamed protein product [Miscanthus lutarioriparius]
Epidermis	SoffiXsponR570.02Bg080100.v2.1	3.44807	2.14835	0.682562	0	0	CML16	CAD6232505.1 unnamed protein product [Miscanthus lutarioriparius]
Epidermis	SoffiXsponR570.04Cg207300.v2.1	2.18711	1.36481	0.68033	0	0	KTI11	CAD6335965.1 unnamed protein product [Miscanthus lutarioriparius]
Epidermis	SoffiXsponR570.01Cg294300.v2.1	4.00209	2.49959	0.679063	0	0	GAD1	CAD6210328.1 unnamed protein product [Miscanthus lutarioriparius]
Epidermis	SoffiXsponR570.7_10Ag273700.v2.1	16.0794	10.0475	0.678375	0	0	GPX6	XP_002446921.1 probable phospholipid hydroperoxide glutathione peroxidase 6, mitochondrial [Sorghum bicolor]
Epidermis	SoffiXsponR570.01Eg081500.v2.1	5.06858	3.17052	0.676864	0	0	CYP74A1	AGT16483.1 cytochrome P450 [Saccharum hybrid cultivar R570]
Epidermis	SoffiXsponR570.03Cg263500.v2.1	5.22686	3.2766	0.673744	0	0	--	PUZ77501.1 hypothetical protein GQ55_1G376800 [Panicum hallii var. hallii] [Panicum hallii]
Epidermis	SoffiXsponR570.05Ag090400.v2.1	2.44012	1.53315	0.670453	0	0	At5g01750	CAD6220582.1 unnamed protein product [Miscanthus lutarioriparius]
Epidermis	SoffiXsponR570.01Bg035100.v2.1	2.78925	1.76006	0.664256	0	0	ZAT5	CAD6215217.1 unnamed protein product [Miscanthus lutarioriparius]
Epidermis	SoffiXsponR570.4us91g058400.v2.1	21.1733	13.3899	0.661103	0	0	--	CAD6340319.1 unnamed protein product [Miscanthus lutarioriparius]
Epidermis	SoffiXsponR570.09Cg012100.v2.1	4.06914	2.57384	0.660802	0	0	UBL5	NP_001341916.1 ubiquitin-like protein 5 [Zea mays]
Epidermis	SoffiXsponR570.05Cg172500.v2.1	5.23203	3.33224	0.65088	0	0	TET8	AGT16475.1 senescence-associated protein [Saccharum hybrid cultivar R570]
Epidermis	SoffiXsponR570.1Z127100.v2.1	2.10083	1.33965	0.64911	0	0	FAX5	CAD6205658.1 unnamed protein product [Miscanthus lutarioriparius]
Epidermis	SoffiXsponR570.02Dg021300.v2.1	14.5409	9.27427	0.648807	0	0	TAX1	CAB3471758.1 unnamed protein product [Digitaria exilis]
Epidermis	SoffiXsponR570.01Bg405500.v2.1	15.6632	10.0097	0.645981	0	0	--	-
Epidermis	SoffiXsponR570.01Fg184700.v2.1	2.57742	1.64743	0.64571	0	0	NAC087	CAD6203486.1 unnamed protein product [Miscanthus lutarioriparius]
Epidermis	SoffiXsponR570.04Dg010200.v2.1	2.14314	1.38027	0.634777	0	0	G6PGH1	XP_021305860.1 6-phosphogluconate dehydrogenase, decarboxylating 1 [Sorghum bicolor]
Epidermis	SoffiXsponR570.05Bg111800.v2.1	2.71961	1.75431	0.632497	0	0	CYP73A14	XP_002461939.1 trans-cinnamate 4-monooxygenase [Sorghum bicolor]
Epidermis	SoffiXsponR570.01Ag446500.v2.1	3.07088	1.99084	0.625271	0	0	GAD1	CAD6210328.1 unnamed protein product [Miscanthus lutarioriparius]
Epidermis	SoffiXsponR570.01Ag204600.v2.1	3.29025	2.13416	0.624528	0	0	--	XP_002466963.1 uncharacterized protein LOC8065181 [Sorghum bicolor]
Epidermis	SoffiXsponR570.05Dg189200.v2.1	2.91849	1.89535	0.622756	0	0	TIFY10C	AVF19700.1 JAZ10 [Saccharum hybrid cultivar ROC22]
Epidermis	SoffiXsponR570.05Ag177100.v2.1	4.69944	3.053	0.62226	0	0	TET8	AGT16475.1 senescence-associated protein [Saccharum hybrid cultivar R570]
Epidermis	SoffiXsponR570.02Dg388500.v2.1	3.22008	2.09462	0.620408	0	0	GST3	CAD6235062.1 unnamed protein product [Miscanthus lutarioriparius]
Epidermis	SoffiXsponR570.02Dg354400.v2.1	1.80675	1.1789	0.615957	0	0	NAC048	QNO30564.1 NAC23 [Saccharum hybrid cultivar ROC22]
Epidermis	SoffiXsponR570.07Eg116400.v2.1	18.6276	12.1597	0.615336	0	0	GPX6	XP_034603251.1 probable phospholipid hydroperoxide glutathione peroxidase 6, mitochondrial [Setaria viridis]
Epidermis	SoffiXsponR570.06Bg016600.v2.1	9.4336	6.17743	0.610801	0	0	OsI_017815	XP_002440610.1 REF/SRPP-like protein OsI_017815 [Sorghum bicolor]
Epidermis	SoffiXsponR570.5_9Ag096800.v2.1	3.92795	2.57397	0.609782	0	0	MST6	CAD6223499.1 unnamed protein product [Miscanthus lutarioriparius]
Epidermis	SoffiXsponR570.03Fg071200.v2.1	5.96414	3.92342	0.604204	0	0	WRKY71	QBP05496.1 transcription factor WRKY [Saccharum spontaneum]
Epidermis	SoffiXsponR570.02Ag080400.v2.1	6.85346	4.51436	0.602311	0	0	CML16	CAD6232505.1 unnamed protein product [Miscanthus lutarioriparius]
Epidermis	SoffiXsponR570.1Z185000.v2.1	2.88655	1.90998	0.595784	0	0	--	CAD6342513.1 unnamed protein product [Miscanthus lutarioriparius]
Epidermis	SoffiXsponR570.03Ag063800.v2.1	2.49781	1.65385	0.594834	0	0	WRKY71	QBP05496.1 transcription factor WRKY [Saccharum spontaneum]
Epidermis	SoffiXsponR570.7_10Ag310200.v2.1	5.75555	3.8126	0.59418	0	0	ERF4	XP_002447072.1 ethylene-responsive transcription factor 4 [Sorghum bicolor]
Epidermis	SoffiXsponR570.07Ag104700.v2.1	4.49862	2.99073	0.588986	0	0	--	CAD6263345.1 unnamed protein product [Miscanthus lutarioriparius]
Epidermis	SoffiXsponR570.10Bg062800.v2.1	3.22447	2.14711	0.586664	0	0	ERF110	CAD6254688.1 unnamed protein product [Miscanthus lutarioriparius]
Epidermis	SoffiXsponR570.01Ag079500.v2.1	2.93587	1.97199	0.574139	0	0	CYP74A1	AGT16483.1 cytochrome P450 [Saccharum hybrid cultivar R570]
Epidermis	SoffiXsponR570.02Bg135700.v2.1	3.12819	2.10245	0.573256	0	0	--	-
Epidermis	SoffiXsponR570.01Eg153600.v2.1	13.2259	8.90375	0.570883	0	0	--	CAD6206008.1 unnamed protein product [Miscanthus lutarioriparius]
Epidermis	SoffiXsponR570.04Eg061100.v2.1	2.84362	1.91697	0.568898	0	0	GLB3	XP_002438623.1 two-on-two hemoglobin-3 [Sorghum bicolor]
Epidermis	SoffiXsponR570.05Cg059200.v2.1	26.3721	17.7788	0.568851	0	0	TRXH	CAD6220832.1 unnamed protein product [Miscanthus lutarioriparius]
Epidermis	SoffiXsponR570.04Bg127600.v2.1	58.5034	39.4894	0.567054	0	0	--	-
Epidermis	SoffiXsponR570.01Cg332900.v2.1	15.8031	10.6865	0.564422	0	0	TIFY11B	CAD6202357.1 unnamed protein product [Miscanthus lutarioriparius]
Epidermis	SoffiXsponR570.01Bg439200.v2.1	8.87887	6.01491	0.561833	0	0	TIFY11B	CAD6209858.1 unnamed protein product [Miscanthus lutarioriparius]
Epidermis	SoffiXsponR570.05Fg132300.v2.1	4.3597	2.95904	0.559102	0	0	XERICO	CAD6224506.1 unnamed protein product [Miscanthus lutarioriparius]
Epidermis	SoffiXsponR570.07Cg254300.v2.1	6.9064	4.69644	0.556365	0	0	UBC28	NP_001148222.1 ubiquitin-conjugating enzyme E2-17 kDa [Zea mays]
Epidermis	SoffiXsponR570.01Ag413800.v2.1	9.32126	6.3474	0.554359	0	0	APX1	AGO97076.1 ascorbate peroxidase [Saccharum hybrid cultivar GT28]
Epidermis	SoffiXsponR570.01Dg040900.v2.1	4.65363	3.17095	0.55344	0	0	--	CAD6206008.1 unnamed protein product [Miscanthus lutarioriparius]
Epidermis	SoffiXsponR570.02Eg300300.v2.1	8.6591	5.91684	0.549391	0	0	UBC7	XP_002458736.1 ubiquitin-conjugating enzyme E2 7 [Sorghum bicolor]
Epidermis	SoffiXsponR570.03Eg209700.v2.1	3.95923	2.70723	0.548401	0	0	EREBP1	CAD6242059.1 unnamed protein product [Miscanthus lutarioriparius]
Epidermis	SoffiXsponR570.02Eg108200.v2.1	17.4972	11.9753	0.547057	0	0	ERF071	XP_002455546.1 ethylene-responsive transcription factor ERF071 [Sorghum bicolor]
Epidermis	SoffiXsponR570.02Fg362000.v2.1	4.71938	3.23966	0.542754	0	0	GST3	CAD6235062.1 unnamed protein product [Miscanthus lutarioriparius]
Epidermis	SoffiXsponR570.06Eg132600.v2.1	4.20739	2.89088	0.54142	0	0	IPP	CAD6333700.1 unnamed protein product [Miscanthus lutarioriparius]
Epidermis	SoffiXsponR570.09Ag154500.v2.1	10.6229	7.32751	0.535776	0	0	RGA5	XP_021321847.1 putative disease resistance RPP13-like protein 3 [Sorghum bicolor]
Epidermis	SoffiXsponR570.04Bg023400.v2.1	32.8951	22.7464	0.532232	0	0	HTR4	KAG6598700.1 hypothetical protein SDJN03_08478, partial [Cucurbita argyrosperma subsp. sororia] [Cucurbita argyrosperma]
Epidermis	SoffiXsponR570.06Fg041000.v2.1	11.9966	8.30021	0.531405	0	0	OsI_017815	XP_002440610.1 REF/SRPP-like protein OsI_017815 [Sorghum bicolor]
Epidermis	SoffiXsponR570.01Dg191300.v2.1	3.83234	2.66339	0.524963	0	0	At2g23090	XP_002467663.1 uncharacterized protein At2g23090 [Sorghum bicolor]
Epidermis	SoffiXsponR570.06Cg105100.v2.1	3.23151	2.24708	0.524157	0	0	--	CAD6333649.1 unnamed protein product [Miscanthus lutarioriparius]
Epidermis	SoffiXsponR570.03Eg235100.v2.1	4.58613	3.19558	0.521198	0	0	--	CAD6249525.1 unnamed protein product [Miscanthus lutarioriparius]
Epidermis	SoffiXsponR570.04Gg105300.v2.1	6.42633	4.47878	0.520888	0	0	VQ22	CAD6338750.1 unnamed protein product [Miscanthus lutarioriparius]
Epidermis	SoffiXsponR570.01Ag035800.v2.1	5.70935	3.98085	0.520251	0	0	ZAT5	CAD6215217.1 unnamed protein product [Miscanthus lutarioriparius]
Epidermis	SoffiXsponR570.04Ag232000.v2.1	10.2555	7.18731	0.512875	0	0	KIC	CAD6338616.1 unnamed protein product [Miscanthus lutarioriparius]
Epidermis	SoffiXsponR570.07Bg182300.v2.1	26.8423	18.8547	0.509586	0	0	H1-I	CAB3485497.1 unnamed protein product [Digitaria exilis]
Epidermis	SoffiXsponR570.02Fg156300.v2.1	3.4155	2.40602	0.505448	0	0	RIC1	XP_002458004.1 ras-related protein RIC1 [Sorghum bicolor]
Epidermis	SoffiXsponR570.01Dg146300.v2.1	5.6344	4.00226	0.493447	0	0	CCT2	CAD6204631.1 unnamed protein product [Miscanthus lutarioriparius]
Epidermis	SoffiXsponR570.04Cg024700.v2.1	6.34736	4.52446	0.488413	0	0	HTR4	KAG6598700.1 hypothetical protein SDJN03_08478, partial [Cucurbita argyrosperma subsp. sororia] [Cucurbita argyrosperma]
Epidermis	SoffiXsponR570.05Fg182200.v2.1	18.5794	13.2618	0.486428	0	0	At1g07660	KAG4994989.1 hypothetical protein JHK86_031816 [Glycine max]
Epidermis	SoffiXsponR570.7_10Ag264200.v2.1	6.0971	4.36153	0.483289	0	0	--	XP_002446875.2 actin cytoskeleton-regulatory complex protein pan1 [Sorghum bicolor]
Epidermis	SoffiXsponR570.06Ag018100.v2.1	10.6376	7.61363	0.482523	0	0	--	CAD6273157.1 unnamed protein product [Miscanthus lutarioriparius]
Epidermis	SoffiXsponR570.02Bg284500.v2.1	5.3495	3.84032	0.478178	0	0	NAC068	AIS74871.1 NAC4 [Miscanthus lutarioriparius]
Epidermis	SoffiXsponR570.01Eg056200.v2.1	9.37868	6.77559	0.469038	0	0	RPS15	XP_002463730.1 40S ribosomal protein S15 [Sorghum bicolor]
Epidermis	SoffiXsponR570.03Dg311600.v2.1	5.55745	4.02647	0.464906	0	0	EREBP1	CAD6249228.1 unnamed protein product [Miscanthus lutarioriparius]
Epidermis	SoffiXsponR570.05Eg054100.v2.1	37.1445	27.0529	0.457369	0	0	TRXH	CAD6220832.1 unnamed protein product [Miscanthus lutarioriparius]
Epidermis	SoffiXsponR570.02Eg079300.v2.1	67.8692	49.4572	0.456576	0	0	--	CAB3472700.1 unnamed protein product [Digitaria exilis]
Epidermis	SoffiXsponR570.04Cg224500.v2.1	8.79772	6.46614	0.444224	0	0	KIC	CAD6338616.1 unnamed protein product [Miscanthus lutarioriparius]
Epidermis	SoffiXsponR570.05Ag293900.v2.1	16.5374	12.2123	0.437389	0	0	OsI_025469	NP_001339203.1 Probable histone H2A.2-like [Zea mays]
Epidermis	SoffiXsponR570.05Bg312400.v2.1	10.53	7.77952	0.436759	0	0	--	-
Epidermis	SoffiXsponR570.06Eg025500.v2.1	4.7184	3.51373	0.425293	0	0	--	CAD6273157.1 unnamed protein product [Miscanthus lutarioriparius]
Epidermis	SoffiXsponR570.5_9Ag079600.v2.1	11.2081	8.70038	0.36539	0	0	--	-
Epidermis	SoffiXsponR570.03Dg226100.v2.1	0.8119	0.428509	0.921976	9.67377e-308	1.32053e-302	BBX21	KAG0534914.1 hypothetical protein BDA96_04G321000 [Sorghum bicolor]
Epidermis	SoffiXsponR570.03Dg200400.v2.1	1.55712	0.959271	0.698869	2.89791e-307	3.95582e-302	Cht6	CAD6250393.1 unnamed protein product [Miscanthus lutarioriparius]
Epidermis	SoffiXsponR570.04Bg102500.v2.1	8.82874	6.79446	0.377849	7.27131e-307	9.92578e-302	--	AFO59572.1 B12D like protein [Saccharum hybrid cultivar GT28]
Epidermis	SoffiXsponR570.04Bg176900.v2.1	4.09967	2.86823	0.515347	2.63237e-306	3.59335e-301	VQ22	CAD6335934.1 unnamed protein product [Miscanthus lutarioriparius]
Epidermis	SoffiXsponR570.07Cg114700.v2.1	2.69997	1.56496	0.786815	8.94935e-306	1.22164e-300	--	CAD6263345.1 unnamed protein product [Miscanthus lutarioriparius]
Epidermis	SoffiXsponR570.02Bg300400.v2.1	2.45778	1.50574	0.706886	1.46475e-305	1.99948e-300	UBC7	XP_002458736.1 ubiquitin-conjugating enzyme E2 7 [Sorghum bicolor]
Epidermis	SoffiXsponR570.04Fg153100.v2.1	2.42156	1.38723	0.803729	8.87971e-305	1.21213e-299	Cht12	PWZ18998.1 Chitinase 12 [Zea mays]
Epidermis	SoffiXsponR570.06Cg142300.v2.1	0.827903	0.492097	0.75052	7.22362e-304	9.86068e-299	--	-
Epidermis	SoffiXsponR570.02Bg224700.v2.1	1.25664	0.723483	0.796546	9.17691e-304	1.2527e-298	--	CAD6237072.1 unnamed protein product [Miscanthus lutarioriparius]
Epidermis	SoffiXsponR570.01Ag385700.v2.1	2.4451	1.55486	0.653114	3.08287e-302	4.2083e-297	CML27	AZA07963.1 calmodulin-like protein [Saccharum fulvum]
Epidermis	SoffiXsponR570.04Bg240100.v2.1	1.18942	0.73754	0.689461	2.25581e-301	3.07932e-296	ABC1K8	CAD6335524.1 unnamed protein product [Miscanthus lutarioriparius]
Epidermis	SoffiXsponR570.03Bg153200.v2.1	1.17946	0.721963	0.708129	5.15667e-301	7.03916e-296	TCEA1	CAD6250619.1 unnamed protein product [Miscanthus lutarioriparius]
Epidermis	SoffiXsponR570.03Eg137700.v2.1	1.4613	0.924911	0.659867	1.51693e-299	2.07071e-294	--	CAD6240361.1 unnamed protein product [Miscanthus lutarioriparius]
Epidermis	SoffiXsponR570.08Cg132100.v2.1	1.33233	0.696041	0.936709	9.61874e-299	1.31302e-293	ACA7	CAD6245469.1 unnamed protein product [Miscanthus lutarioriparius]
Epidermis	SoffiXsponR570.01Eg104700.v2.1	1.21554	0.701394	0.793295	1.0033e-298	1.36957e-293	--	XP_004981870.1 uncharacterized protein LOC101772669 [Setaria italica]
Epidermis	SoffiXsponR570.04Ag095000.v2.1	0.715479	0.393987	0.860761	2.30489e-298	3.14632e-293	CXE2	CAD6339829.1 unnamed protein product [Miscanthus lutarioriparius]
Epidermis	SoffiXsponR570.02Cg394100.v2.1	1.88769	1.27022	0.571541	1.11426e-297	1.52103e-292	GST3	CAD6235062.1 unnamed protein product [Miscanthus lutarioriparius]
Epidermis	SoffiXsponR570.02Bg016700.v2.1	3.8944	2.85395	0.448438	4.35713e-297	5.94774e-292	Cwc15	CAD6340604.1 unnamed protein product [Miscanthus lutarioriparius]
Epidermis	SoffiXsponR570.8_5Ag220900.v2.1	0.824692	0.486509	0.761391	3.14747e-296	4.29648e-291	DTM1	PWZ40177.1 Signal peptidase complex-like protein DTM1 [Zea mays]
Epidermis	SoffiXsponR570.05Bg331800.v2.1	1.63887	1.07414	0.609515	7.66816e-295	1.04675e-289	TIFY10B	AVF19701.1 JAZ11 [Saccharum hybrid cultivar ROC22]
Epidermis	SoffiXsponR570.01Ag138700.v2.1	1.63898	1.01544	0.690695	3.422e-294	4.67123e-289	GGP5	CAD6214051.1 unnamed protein product [Miscanthus lutarioriparius]
Epidermis	SoffiXsponR570.03Dg244400.v2.1	0.768275	0.43329	0.82629	3.72845e-294	5.08955e-289	ATL45	CAD6249932.1 unnamed protein product [Miscanthus lutarioriparius]
Epidermis	SoffiXsponR570.04Bg221300.v2.1	7.1997	5.34556	0.429597	4.88389e-294	6.6668e-289	KIC	CAD6338616.1 unnamed protein product [Miscanthus lutarioriparius]
Epidermis	SoffiXsponR570.03Bg246600.v2.1	1.65155	1.03819	0.669746	3.43184e-292	4.68467e-287	NUDT18	XP_002454329.1 nudix hydrolase 18, mitochondrial [Sorghum bicolor]
Epidermis	SoffiXsponR570.03Gg011800.v2.1	0.795588	0.437319	0.863335	4.66169e-292	6.36349e-287	WRKY27	CAD6247339.1 unnamed protein product [Miscanthus lutarioriparius]
Epidermis	SoffiXsponR570.05Cg364900.v2.1	3.07057	2.06938	0.569311	8.56117e-292	1.16865e-286	ERD15	XP_002463334.1 protein EARLY RESPONSIVE TO DEHYDRATION 15 [Sorghum bicolor]
Epidermis	SoffiXsponR570.04Gg022100.v2.1	2.34538	1.55321	0.594568	1.60745e-291	2.19427e-286	Os04g0338000	CAD6337877.1 unnamed protein product [Miscanthus lutarioriparius]
Epidermis	SoffiXsponR570.03Eg272700.v2.1	1.22351	0.780791	0.648015	1.49071e-289	2.03491e-284	--	OQU85580.1 hypothetical protein SORBI_3004G276100 [Sorghum bicolor]
Epidermis	SoffiXsponR570.02Bg314600.v2.1	0.967545	0.52654	0.877785	1.72711e-289	2.3576e-284	CHIT3	CAD6235806.1 unnamed protein product [Miscanthus lutarioriparius]
Epidermis	SoffiXsponR570.06Cg123100.v2.1	14.8859	10.9848	0.438436	4.36039e-289	5.9522e-284	RPL24	CAD6333457.1 unnamed protein product [Miscanthus lutarioriparius]
Epidermis	SoffiXsponR570.05Bg073200.v2.1	2.19512	1.5061	0.543484	1.27163e-288	1.73585e-283	ARF1	KAF2921993.1 hypothetical protein DAI22_07g076900 [Oryza sativa Japonica Group]
Epidermis	SoffiXsponR570.05Eg191500.v2.1	6.0719	4.42549	0.456309	4.08918e-288	5.58198e-283	XERICO	CAD6224506.1 unnamed protein product [Miscanthus lutarioriparius]
Epidermis	SoffiXsponR570.01Dg264800.v2.1	2.25568	1.47882	0.609116	9.21513e-288	1.25792e-282	Os03g0292100	CAD6203228.1 unnamed protein product [Miscanthus lutarioriparius]
Epidermis	SoffiXsponR570.01Cg135000.v2.1	0.996012	0.634754	0.649967	3.0671e-286	4.18677e-281	--	CAD6204645.1 unnamed protein product [Miscanthus lutarioriparius]
Epidermis	SoffiXsponR570.02Cg346000.v2.1	1.65752	1.09888	0.593003	1.55206e-284	2.11865e-279	ERF110	CAD6235749.1 unnamed protein product [Miscanthus lutarioriparius]
Epidermis	SoffiXsponR570.02Dg281800.v2.1	0.93067	0.559526	0.734065	3.00245e-284	4.09852e-279	CM1	CAD6236640.1 unnamed protein product [Miscanthus lutarioriparius]
Epidermis	SoffiXsponR570.06Ag107900.v2.1	1.77351	1.22181	0.537588	4.37381e-284	5.97051e-279	LFG5	CAD6272190.1 unnamed protein product [Miscanthus lutarioriparius]
Epidermis	SoffiXsponR570.01Eg089100.v2.1	2.75151	1.95172	0.495472	7.26229e-283	9.91346e-278	At5g07960	XP_002466430.1 protein Asterix [Sorghum bicolor]
Epidermis	SoffiXsponR570.01Cg037600.v2.1	1.04581	0.667487	0.647808	1.01942e-282	1.39156e-277	Ppp1r11	XP_002463788.1 protein phosphatase 1 regulatory subunit 11 [Sorghum bicolor]
Epidermis	SoffiXsponR570.05Dg127800.v2.1	1.13658	0.701205	0.696791	3.49847e-282	4.77563e-277	--	CAD6225656.1 unnamed protein product [Miscanthus lutarioriparius]
Epidermis	SoffiXsponR570.08Cg074200.v2.1	0.836057	0.465857	0.843713	7.00128e-282	9.55716e-277	ERF3	RLN03314.1 ethylene-responsive transcription factor 11-like [Panicum miliaceum]
Epidermis	SoffiXsponR570.10Cg025900.v2.1	1.27366	0.85066	0.582325	1.11369e-281	1.52025e-276	UBL5	NP_001147132.1 ubiquitin-like protein 5 [Zea mays]
Epidermis	SoffiXsponR570.01Dg022100.v2.1	1.1426	0.707853	0.690793	1.73728e-281	2.37149e-276	TSJT1	CAD6214484.1 unnamed protein product [Miscanthus lutarioriparius]
Epidermis	SoffiXsponR570.02Eg342200.v2.1	10.2979	7.6698	0.425093	2.32674e-281	3.17614e-276	FBA1	XP_002458944.1 fructose-bisphosphate aldolase, cytoplasmic isozyme [Sorghum bicolor]
Epidermis	SoffiXsponR570.01Cg039700.v2.1	5.82138	4.42587	0.3954	1.62599e-280	2.21957e-275	ADF2	XP_039828267.1 actin-depolymerizing factor 2-like [Panicum virgatum]
Epidermis	SoffiXsponR570.04Bg108100.v2.1	0.756404	0.426497	0.826621	2.32968e-280	3.18016e-275	NUDT21	CAD6336972.1 unnamed protein product [Miscanthus lutarioriparius]
Epidermis	SoffiXsponR570.02Eg101900.v2.1	1.36654	0.746325	0.872655	7.04358e-279	9.6149e-274	JAMYB	CAD6231698.1 unnamed protein product [Miscanthus lutarioriparius]
Epidermis	SoffiXsponR570.06Ag154500.v2.1	6.50971	4.75657	0.452672	7.87096e-279	1.07443e-273	GOS2	CAB3464818.1 unnamed protein product [Digitaria exilis]
Epidermis	SoffiXsponR570.01Bg127100.v2.1	1.14951	0.694492	0.726987	1.62325e-277	2.21584e-272	GGP5	CAD6214051.1 unnamed protein product [Miscanthus lutarioriparius]
Epidermis	SoffiXsponR570.05Dg367700.v2.1	1.55416	1.01375	0.616432	3.0105e-274	4.10952e-269	SODCC.1	CAD6222710.1 unnamed protein product [Miscanthus lutarioriparius]
Epidermis	SoffiXsponR570.01Dg372100.v2.1	1.1803	0.758393	0.638138	3.18449e-274	4.34702e-269	--	XP_002468583.1 uncharacterized protein LOC8085689 [Sorghum bicolor]
Epidermis	SoffiXsponR570.05Eg140900.v2.1	1.09979	0.657742	0.741633	4.13564e-274	5.64539e-269	--	CAD6219566.1 unnamed protein product [Miscanthus lutarioriparius]
Epidermis	SoffiXsponR570.6_9Ag016300.v2.1	1.20652	0.795652	0.600647	4.33487e-274	5.91736e-269	UBL5	NP_001341916.1 ubiquitin-like protein 5 [Zea mays]
Epidermis	SoffiXsponR570.03Cg245800.v2.1	2.13547	1.39623	0.613016	6.90942e-274	9.43177e-269	RAP2-3	CAD6242249.1 unnamed protein product [Miscanthus lutarioriparius]
Epidermis	SoffiXsponR570.03Dg212700.v2.1	0.911837	0.558135	0.708162	1.11965e-273	1.52839e-268	ZB8	API68865.1 phenylalanine ammonia-lyase 3 [Miscanthus x giganteus]
Epidermis	SoffiXsponR570.01Ag053500.v2.1	1.14719	0.755807	0.602021	1.5342e-273	2.09428e-268	Os03g0800700	KAG0547148.1 hypothetical protein BDA96_01G054400 [Sorghum bicolor]
Epidermis	SoffiXsponR570.05Eg246200.v2.1	3.1524	2.18317	0.530023	8.48585e-273	1.15837e-267	At1g07660	KAG4994989.1 hypothetical protein JHK86_031816 [Glycine max]
Epidermis	SoffiXsponR570.05Ag183000.v2.1	3.63193	2.50788	0.534269	1.24365e-272	1.69766e-267	TIFY10C	AVF19700.1 JAZ10 [Saccharum hybrid cultivar ROC22]
Epidermis	SoffiXsponR570.07Ag124600.v2.1	1.53124	1.0733	0.51265	9.35337e-272	1.27679e-266	--	AGT16360.1 hypothetical protein SHCRBa_120_L03_F_150 [Saccharum hybrid cultivar R570]
Epidermis	SoffiXsponR570.07Cg126200.v2.1	0.997295	0.628326	0.666507	9.4657e-272	1.29212e-266	BBX24	XP_002448103.1 B-box zinc finger protein 24 [Sorghum bicolor]
Epidermis	SoffiXsponR570.05Eg063800.v2.1	2.72801	1.97069	0.469144	1.41979e-271	1.9381e-266	ARF1	KAF2921993.1 hypothetical protein DAI22_07g076900 [Oryza sativa Japonica Group]
Epidermis	SoffiXsponR570.04Ag216200.v2.1	2.00988	1.40563	0.515895	1.96625e-271	2.68405e-266	--	CAD6335966.1 unnamed protein product [Miscanthus lutarioriparius]
Epidermis	SoffiXsponR570.03Eg182300.v2.1	2.25521	1.36315	0.726316	5.37323e-269	7.33478e-264	CYTB5-E	CAD6250074.1 unnamed protein product [Miscanthus lutarioriparius]
Epidermis	SoffiXsponR570.08Eg137900.v2.1	5.03211	3.03939	0.727384	3.84809e-268	5.25287e-263	--	CAD6264614.1 unnamed protein product [Miscanthus lutarioriparius]
Epidermis	SoffiXsponR570.8_10Ag252300.v2.1	2.08084	1.16717	0.834156	2.79196e-267	3.81119e-262	RNS1	CAD6265384.1 unnamed protein product [Miscanthus lutarioriparius]
Epidermis	SoffiXsponR570.6_9Ag276600.v2.1	0.979137	0.634885	0.625015	5.56359e-267	7.59463e-262	TULP9	NP_001141002.1 Tubby-like F-box protein 9-like [Zea mays]
Epidermis	SoffiXsponR570.02Fg294400.v2.1	3.60863	2.5899	0.478552	3.0826e-266	4.20793e-261	NAC068	AIS74871.1 NAC4 [Miscanthus lutarioriparius]
Epidermis	SoffiXsponR570.5_9Ag323700.v2.1	0.727526	0.395859	0.87801	9.07244e-266	1.23844e-260	--	CAD6226060.1 unnamed protein product [Miscanthus lutarioriparius]
Epidermis	SoffiXsponR570.01Eg386700.v2.1	0.77419	0.451508	0.777936	1.15374e-265	1.57492e-260	--	CAD6209921.1 unnamed protein product [Miscanthus lutarioriparius]
Epidermis	SoffiXsponR570.7_10Ag319100.v2.1	4.70698	3.5978	0.387686	1.32732e-265	1.81187e-260	HTR4	PUZ40832.1 hypothetical protein GQ55_9G454400 [Panicum hallii var. hallii] [Panicum hallii]
Epidermis	SoffiXsponR570.02Gg289100.v2.1	1.13325	0.730831	0.632855	3.5463e-265	4.84091e-260	NAC083	QWW30868.1 transcription factor NAC [Saccharum fulvum]
Epidermis	SoffiXsponR570.01Eg123900.v2.1	7.49778	5.52136	0.441438	9.31441e-265	1.27147e-259	Mgst3	RLN17544.1 microsomal glutathione S-transferase 3-like [Panicum miliaceum]
Epidermis	SoffiXsponR570.01Fg029100.v2.1	1.73631	1.18002	0.557217	1.99777e-263	2.72707e-258	RPL23A	KAG6481193.1 hypothetical protein ZIOFF_057789 [Zingiber officinale]
Epidermis	SoffiXsponR570.4us91g058500.v2.1	1.05814	0.590568	0.841359	6.11801e-263	8.35145e-258	--	CAD6337727.1 unnamed protein product [Miscanthus lutarioriparius]
Epidermis	SoffiXsponR570.08Ag168100.v2.1	1.13613	0.737149	0.624095	7.82409e-263	1.06804e-257	erd-2.2	CAD6245733.1 unnamed protein product [Miscanthus lutarioriparius]
Epidermis	SoffiXsponR570.02Dg082400.v2.1	0.786105	0.480874	0.709064	8.60326e-263	1.1744e-257	--	CAD6232475.1 unnamed protein product [Miscanthus lutarioriparius]
Epidermis	SoffiXsponR570.02Bg286600.v2.1	1.8729	1.30615	0.519953	6.88248e-261	9.395e-256	UBC11	CAB3474633.1 unnamed protein product, partial [Digitaria exilis]
Epidermis	SoffiXsponR570.01Bg400200.v2.1	1.22581	0.747429	0.713727	1.29737e-260	1.77099e-255	PUB21	AGT17408.1 hypothetical protein SHCRBa_230_N09_R_300 [Saccharum hybrid cultivar R570]
Epidermis	SoffiXsponR570.01Cg274000.v2.1	1.00536	0.643479	0.643748	4.87472e-260	6.65428e-255	Os03g0268400	CAD6203043.1 unnamed protein product [Miscanthus lutarioriparius]
Epidermis	SoffiXsponR570.07Ag083700.v2.1	0.684833	0.393661	0.7988	1.24293e-259	1.69668e-254	Os04g0447100	AGT16466.1 lipoxygenase [Saccharum hybrid cultivar R570]
Epidermis	SoffiXsponR570.01Fg316000.v2.1	1.16714	0.764866	0.609693	3.34317e-259	4.56363e-254	--	XP_002468583.1 uncharacterized protein LOC8085689 [Sorghum bicolor]
Epidermis	SoffiXsponR570.07Dg134300.v2.1	1.36798	0.896089	0.610329	1.65255e-258	2.25583e-253	RASI	CAD6260227.1 unnamed protein product [Miscanthus lutarioriparius]
Epidermis	SoffiXsponR570.05Bg338700.v2.1	0.669994	0.407196	0.718424	3.92992e-257	5.36458e-252	DTM1	XP_034582101.1 signal peptidase complex-like protein DTM1 [Setaria viridis]
Epidermis	SoffiXsponR570.09Ag085900.v2.1	1.0421	0.642707	0.697258	2.43903e-256	3.32942e-251	NAC083	CAD6267858.1 unnamed protein product [Miscanthus lutarioriparius]
Epidermis	SoffiXsponR570.05Cg124800.v2.1	0.89582	0.565183	0.664492	4.52049e-255	6.17074e-250	--	CAD6225656.1 unnamed protein product [Miscanthus lutarioriparius]
Epidermis	SoffiXsponR570.01Cg193200.v2.1	1.18949	0.516821	1.2026	1.64975e-254	2.25201e-249	--	CAD6203951.1 unnamed protein product [Miscanthus lutarioriparius]
Epidermis	SoffiXsponR570.03Fg006300.v2.1	1.40605	0.940893	0.579546	8.1535e-254	1.113e-248	TCTP	CAD6252218.1 unnamed protein product [Miscanthus lutarioriparius]
Epidermis	SoffiXsponR570.9os1g012200.v2.1	1.2916	0.831892	0.634687	8.83855e-254	1.20652e-248	--	CAD6270508.1 unnamed protein product [Miscanthus lutarioriparius]
Epidermis	SoffiXsponR570.07Ag233400.v2.1	1.915	1.21319	0.658534	2.27714e-253	3.10844e-248	Os04g0656100	XP_002447249.1 plasma membrane ATPase [Sorghum bicolor]
Epidermis	SoffiXsponR570.05Gg041100.v2.1	1.23548	0.802674	0.622189	4.49179e-253	6.13157e-248	NPC2	CAD6221134.1 unnamed protein product [Miscanthus lutarioriparius]
Epidermis	SoffiXsponR570.01Ag234300.v2.1	2.42832	1.70333	0.511605	1.29901e-252	1.77323e-247	At3g03980	KAG0549326.1 hypothetical protein BDA96_01G245800 [Sorghum bicolor]
Epidermis	SoffiXsponR570.04Cg001800.v2.1	0.723587	0.434508	0.735785	2.73938e-252	3.73941e-247	ACX1	CAD6340628.1 unnamed protein product [Miscanthus lutarioriparius]
Epidermis	SoffiXsponR570.01Cg107500.v2.1	0.955012	0.576515	0.728161	2.5586e-251	3.49264e-246	TIFY11E	CAD6212516.1 unnamed protein product [Miscanthus lutarioriparius]
Epidermis	SoffiXsponR570.07Cg243300.v2.1	0.87382	0.518126	0.754034	4.18157e-251	5.70809e-246	--	CAD6259248.1 unnamed protein product [Miscanthus lutarioriparius]
Epidermis	SoffiXsponR570.04Cg244500.v2.1	2.55582	1.7828	0.519644	1.33402e-250	1.82102e-245	GSTU7	CAD6335502.1 unnamed protein product [Miscanthus lutarioriparius]
Epidermis	SoffiXsponR570.05Eg141100.v2.1	3.16921	2.27296	0.479555	3.87033e-250	5.28324e-245	--	TVT99794.1 hypothetical protein EJB05_54795, partial [Eragrostis curvula]
Epidermis	SoffiXsponR570.02Cg357000.v2.1	1.23211	0.840953	0.551037	1.68035e-249	2.29378e-244	NAC048	AAW62955.1 NAC23 [Saccharum officinarum]
Epidermis	SoffiXsponR570.4us91g042400.v2.1	1.2538	0.823936	0.605703	1.19908e-247	1.63681e-242	CCOAOMT1	CAD6337557.1 unnamed protein product [Miscanthus lutarioriparius]
Epidermis	SoffiXsponR570.01Cg297100.v2.1	1.34434	0.894772	0.587309	1.85778e-247	2.53598e-242	--	KAG0552043.1 hypothetical protein BDA96_01G474700 [Sorghum bicolor]
Epidermis	SoffiXsponR570.06Cg173800.v2.1	1.00894	0.657675	0.617391	1.96509e-247	2.68247e-242	--	AQK92084.1 Hydroxyproline-rich glycoprotein family protein [Zea mays]
Epidermis	SoffiXsponR570.03Ag082900.v2.1	1.76847	1.26174	0.487085	5.38084e-247	7.34517e-242	--	CAD6342168.1 unnamed protein product [Miscanthus lutarioriparius]
Epidermis	SoffiXsponR570.5_9Ag066900.v2.1	0.808701	0.512735	0.657392	5.60186e-247	7.64688e-242	APF2	CAD6217278.1 unnamed protein product [Miscanthus lutarioriparius]
Epidermis	SoffiXsponR570.01Cg090600.v2.1	1.0739	0.687609	0.643203	6.24304e-247	8.52212e-242	HIPP05	ACG41207.1 metal ion binding protein [Zea mays]
Epidermis	SoffiXsponR570.1Z212700.v2.1	0.760059	0.448988	0.759435	7.32105e-247	9.99367e-242	RAP2-3	CAD6222584.1 unnamed protein product [Miscanthus lutarioriparius]
Epidermis	SoffiXsponR570.02Eg191500.v2.1	0.961088	0.631784	0.605238	8.37049e-247	1.14262e-241	CICDH	KAG0538728.1 hypothetical protein BDA96_03G261500 [Sorghum bicolor]
Epidermis	SoffiXsponR570.08Ag205900.v2.1	5.31774	3.16982	0.746411	5.2208e-246	7.1267e-241	--	CAD6264614.1 unnamed protein product [Miscanthus lutarioriparius]
Epidermis	SoffiXsponR570.04Bg118300.v2.1	1.57119	1.11317	0.497181	1.96873e-245	2.68743e-240	NOI4	XP_002438259.1 RPM1-interacting protein 4 [Sorghum bicolor]
Epidermis	SoffiXsponR570.02Dg081900.v2.1	7.14886	4.62969	0.626799	7.39338e-244	1.00924e-238	WIP1	CAD6239415.1 unnamed protein product [Miscanthus lutarioriparius]
Epidermis	SoffiXsponR570.02Fg125700.v2.1	1.12598	0.730144	0.624927	4.12864e-243	5.63584e-238	GER4	KAG0537359.1 hypothetical protein BDA96_03G142400 [Sorghum bicolor]
Epidermis	SoffiXsponR570.01Fg182600.v2.1	0.822195	0.486331	0.757543	9.23816e-243	1.26106e-237	CML27	AVY91820.1 calmodulin [Saccharum hybrid cultivar SP80-3280]
Epidermis	SoffiXsponR570.08Cg040200.v2.1	0.959101	0.607795	0.658098	6.18157e-242	8.43821e-237	PVA41	PWZ26194.1 Vesicle-associated protein 4-2, partial [Zea mays]
Epidermis	SoffiXsponR570.05Eg054200.v2.1	3.37844	2.48464	0.443317	8.54376e-242	1.16628e-236	TRXH	CAD6220832.1 unnamed protein product [Miscanthus lutarioriparius]
Epidermis	SoffiXsponR570.05Gg060800.v2.1	0.677307	0.405189	0.741214	4.68673e-241	6.39766e-236	--	PUZ50609.1 hypothetical protein GQ55_6G071200 [Panicum hallii var. hallii] [Panicum hallii]
Epidermis	SoffiXsponR570.07Eg154500.v2.1	5.4104	4.0582	0.414894	7.3538e-241	1.00384e-235	ERF4	XP_002447072.1 ethylene-responsive transcription factor 4 [Sorghum bicolor]
Epidermis	SoffiXsponR570.04Eg111700.v2.1	6.38572	4.6655	0.452818	1.84819e-240	2.52289e-235	--	CAD6335759.1 unnamed protein product [Miscanthus lutarioriparius]
Epidermis	SoffiXsponR570.7_10Ag357500.v2.1	1.7516	1.24986	0.4869	2.56916e-240	3.50705e-235	UBC28	NP_001148222.1 ubiquitin-conjugating enzyme E2-17 kDa [Zea mays]
Epidermis	SoffiXsponR570.05Cg067500.v2.1	0.714163	0.455421	0.649053	1.33302e-239	1.81966e-234	VAMP725	NP_001354043.1 Vesicle-associated membrane protein 725 [Zea mays]
Epidermis	SoffiXsponR570.4us91g010000.v2.1	3.9996	2.66778	0.584216	2.2109e-239	3.01801e-234	OPR1	CAD6344214.1 unnamed protein product [Miscanthus lutarioriparius]
Epidermis	SoffiXsponR570.03Cg322300.v2.1	3.55903	2.65407	0.42328	3.4139e-239	4.66018e-234	PED1	CAD6241714.1 unnamed protein product [Miscanthus lutarioriparius]
Epidermis	SoffiXsponR570.01Bg402600.v2.1	1.6844	1.10638	0.606385	4.26668e-239	5.82428e-234	GAD1	CAD6210328.1 unnamed protein product [Miscanthus lutarioriparius]
Epidermis	SoffiXsponR570.01Eg091900.v2.1	1.13664	0.68624	0.727986	2.68851e-238	3.66998e-233	PI21	AOZ57120.1 hypothetical protein Sh173M11_g0250 [Saccharum hybrid cultivar R570]
Epidermis	SoffiXsponR570.05Bg326000.v2.1	4.601	2.63875	0.802091	3.00198e-238	4.09788e-233	--	CAD6217266.1 unnamed protein product [Miscanthus lutarioriparius]
Epidermis	SoffiXsponR570.06Ag054800.v2.1	2.64842	1.9526	0.439733	8.60548e-238	1.1747e-232	--	-
Epidermis	SoffiXsponR570.01Bg356100.v2.1	1.54239	1.0934	0.496338	1.02399e-237	1.3978e-232	UBC32	CAD6203346.1 unnamed protein product [Miscanthus lutarioriparius]
Epidermis	SoffiXsponR570.05Fg235500.v2.1	2.09978	1.50007	0.48521	1.18266e-237	1.6144e-232	CPK20	CAD6217558.1 unnamed protein product [Miscanthus lutarioriparius]
Epidermis	SoffiXsponR570.01Bg075800.v2.1	1.78509	1.22159	0.547244	1.485e-237	2.02712e-232	AZF2	XP_002463836.1 zinc finger protein 1 [Sorghum bicolor]
Epidermis	SoffiXsponR570.05Gg120400.v2.1	0.975522	0.618513	0.65737	3.68558e-237	5.03103e-232	CYP73A14	XP_002461939.1 trans-cinnamate 4-monooxygenase [Sorghum bicolor]
Epidermis	SoffiXsponR570.03Cg053800.v2.1	3.09387	2.23903	0.466537	8.69187e-237	1.18649e-231	UBI11	CAD1823229.1 unnamed protein product [Ananas comosus var. bracteatus] [Ananas comosus]
Epidermis	SoffiXsponR570.06Eg024900.v2.1	0.96827	0.624193	0.633417	1.24593e-235	1.70076e-230	ABCG1	CAD6273169.1 unnamed protein product [Miscanthus lutarioriparius]
Epidermis	SoffiXsponR570.01Ag411300.v2.1	1.19948	0.755115	0.667638	2.36773e-235	3.23209e-230	FAD7	CAD6203207.1 unnamed protein product [Miscanthus lutarioriparius]
Epidermis	SoffiXsponR570.04Gg076100.v2.1	8.89569	5.64828	0.655296	6.34033e-235	8.65494e-230	OPR1	CAD6344214.1 unnamed protein product [Miscanthus lutarioriparius]
Epidermis	SoffiXsponR570.07Ag216800.v2.1	1.06747	0.635167	0.748992	8.1589e-235	1.11374e-229	--	PAN40583.2 hypothetical protein PAHAL_7G305300 [Panicum hallii]
Epidermis	SoffiXsponR570.07Bg112600.v2.1	2.9267	1.99603	0.552139	4.35223e-234	5.94105e-229	--	CAD6263345.1 unnamed protein product [Miscanthus lutarioriparius]
Epidermis	SoffiXsponR570.03Cg264600.v2.1	1.25701	0.867158	0.535628	8.3685e-234	1.14235e-228	--	-
Epidermis	SoffiXsponR570.01Ag039500.v2.1	0.936149	0.622861	0.587829	1.38898e-233	1.89604e-228	At5g01750	CAD6215167.1 unnamed protein product [Miscanthus lutarioriparius]
Epidermis	SoffiXsponR570.08Ag132800.v2.1	1.42278	0.846775	0.748666	2.44216e-233	3.3337e-228	RNS1	CAD6265384.1 unnamed protein product [Miscanthus lutarioriparius]
Epidermis	SoffiXsponR570.5_9Ag030000.v2.1	1.87129	1.3436	0.477928	6.17268e-233	8.42608e-228	ERD15	XP_002463334.1 protein EARLY RESPONSIVE TO DEHYDRATION 15 [Sorghum bicolor]
Epidermis	SoffiXsponR570.02Bg271900.v2.1	1.5767	1.05561	0.578832	6.47971e-233	8.84519e-228	--	AGT16822.1 hypothetical protein SHCRBa_028_K12_R_130 [Saccharum hybrid cultivar R570]
Epidermis	SoffiXsponR570.8_10Ag056500.v2.1	1.29051	0.881006	0.550717	1.07025e-232	1.46096e-227	GF14D	XP_002449656.1 14-3-3-like protein GF14-D [Sorghum bicolor]
Epidermis	SoffiXsponR570.02Ag107700.v2.1	1.54408	0.868351	0.830399	2.32575e-232	3.17479e-227	MFS18	CAD6239129.1 unnamed protein product [Miscanthus lutarioriparius]
Epidermis	SoffiXsponR570.07Bg257000.v2.1	1.21837	0.817165	0.576249	4.14207e-232	5.65417e-227	RR6	XP_002447309.1 two-component response regulator ORR6 [Sorghum bicolor]
Epidermis	SoffiXsponR570.01Eg138100.v2.1	1.09823	0.703175	0.643227	1.12713e-231	1.5386e-226	GGP5	CAD6206194.1 unnamed protein product [Miscanthus lutarioriparius]
Epidermis	SoffiXsponR570.03Eg287500.v2.1	1.57877	1.1361	0.474714	2.92813e-231	3.99707e-226	DESI1	ACG36926.1 thioredoxin [Zea mays]
Epidermis	SoffiXsponR570.8_5Ag085500.v2.1	1.27732	0.802844	0.669928	3.37146e-231	4.60225e-226	ERF3	RLN03314.1 ethylene-responsive transcription factor 11-like [Panicum miliaceum]
Epidermis	SoffiXsponR570.01Cg235700.v2.1	0.68999	0.428846	0.686116	3.92834e-231	5.36242e-226	NAC087	CAD6203486.1 unnamed protein product [Miscanthus lutarioriparius]
Epidermis	SoffiXsponR570.07Eg218500.v2.1	2.86063	2.15419	0.409191	3.60981e-230	4.92761e-225	NHL2	XP_002448803.1 NDR1/HIN1-like protein 2 [Sorghum bicolor]
Epidermis	SoffiXsponR570.02Fg227500.v2.1	1.05176	0.696281	0.595062	9.67071e-230	1.32011e-224	Os01g0693400	XP_002458352.1 AP2/ERF and B3 domain-containing protein Os01g0693400 [Sorghum bicolor]
Epidermis	SoffiXsponR570.1Z123300.v2.1	5.10817	3.56123	0.520432	1.40593e-228	1.91918e-223	RPL23A	KAG6481193.1 hypothetical protein ZIOFF_057789 [Zingiber officinale]
Epidermis	SoffiXsponR570.7_10Ag010300.v2.1	1.18875	0.740964	0.681968	4.1481e-228	5.66241e-223	--	CAD6258729.1 unnamed protein product [Miscanthus lutarioriparius]
Epidermis	SoffiXsponR570.01Dg132700.v2.1	2.9622	0.705829	2.06928	1.95566e-227	2.66959e-222	PRP4	CAD6212345.1 unnamed protein product [Miscanthus lutarioriparius]
Epidermis	SoffiXsponR570.05Bg364000.v2.1	1.75722	1.26798	0.470766	2.75002e-227	3.75394e-222	ERD15	XP_002463334.1 protein EARLY RESPONSIVE TO DEHYDRATION 15 [Sorghum bicolor]
Epidermis	SoffiXsponR570.7os1g024700.v2.1	3.61738	2.61283	0.46933	4.81176e-227	6.56834e-222	HIPP27	CAD6261283.1 unnamed protein product [Miscanthus lutarioriparius]
Epidermis	SoffiXsponR570.5_9Ag226500.v2.1	9.5255	7.39366	0.365505	5.63451e-227	7.69144e-222	RPL34	NP_001132454.1 60S ribosomal protein L34 [Zea mays]
Epidermis	SoffiXsponR570.01Cg327200.v2.1	5.28467	3.90628	0.436019	1.30213e-226	1.77749e-221	--	-
Epidermis	SoffiXsponR570.05Dg365500.v2.1	3.52823	2.63928	0.418798	1.87619e-226	2.56111e-221	ERD15	XP_002463334.1 protein EARLY RESPONSIVE TO DEHYDRATION 15 [Sorghum bicolor]
Epidermis	SoffiXsponR570.04Gg041600.v2.1	1.09045	0.651418	0.743267	1.93546e-226	2.64201e-221	--	CAD6337727.1 unnamed protein product [Miscanthus lutarioriparius]
Epidermis	SoffiXsponR570.02Fg083000.v2.1	5.65913	4.3329	0.385247	1.90177e-225	2.59603e-220	CML16	CAD6232504.1 unnamed protein product [Miscanthus lutarioriparius]
Epidermis	SoffiXsponR570.01Fg131300.v2.1	0.699472	0.450408	0.635034	7.16681e-225	9.78313e-220	LRR1	CAD6204149.1 unnamed protein product [Miscanthus lutarioriparius]
Epidermis	SoffiXsponR570.01Fg238300.v2.1	1.29607	0.856097	0.598294	1.69399e-224	2.3124e-219	--	CAD6210376.1 unnamed protein product [Miscanthus lutarioriparius]
Epidermis	SoffiXsponR570.03Dg255900.v2.1	1.22435	0.848433	0.529142	1.87213e-224	2.55556e-219	--	AGT16733.1 transcription factor [Saccharum hybrid cultivar R570]
Epidermis	SoffiXsponR570.02Gg037600.v2.1	1.95654	1.178	0.731973	3.38546e-224	4.62135e-219	--	CAD6231653.1 unnamed protein product [Miscanthus lutarioriparius]
Epidermis	SoffiXsponR570.02Bg088800.v2.1	0.838587	0.544089	0.624118	1.1928e-223	1.62825e-218	NRR	CAD6239399.1 unnamed protein product [Miscanthus lutarioriparius]
Epidermis	SoffiXsponR570.5_9Ag014300.v2.1	3.66558	2.80309	0.387025	1.24345e-223	1.69739e-218	CAM1-1	KAF8680753.1 hypothetical protein HU200_045598 [Digitaria exilis]
Epidermis	SoffiXsponR570.04Eg028000.v2.1	1.17072	0.829083	0.497804	4.20748e-223	5.74346e-218	Os06g0320000	XP_021305244.1 thioredoxin-like protein Clot [Sorghum bicolor]
Epidermis	SoffiXsponR570.01Cg328000.v2.1	0.656546	0.398899	0.71887	1.00801e-221	1.37599e-216	--	CAD6209921.1 unnamed protein product [Miscanthus lutarioriparius]
Epidermis	SoffiXsponR570.01Eg233700.v2.1	1.23995	0.813931	0.607304	1.01502e-221	1.38557e-216	GSTU6	CAD6340682.1 unnamed protein product [Miscanthus lutarioriparius]
Epidermis	SoffiXsponR570.01Dg305300.v2.1	4.82674	3.4873	0.468938	1.04073e-221	1.42065e-216	HB	CAD6210272.1 unnamed protein product [Miscanthus lutarioriparius]
Epidermis	SoffiXsponR570.03Ag299200.v2.1	0.703154	0.423084	0.732896	7.3985e-221	1.00994e-215	RAP2-3	CAD6242249.1 unnamed protein product [Miscanthus lutarioriparius]
Epidermis	SoffiXsponR570.01Eg298800.v2.1	1.22101	0.80365	0.60344	1.20104e-220	1.63949e-215	CML27	AZA07963.1 calmodulin-like protein [Saccharum fulvum]
Epidermis	SoffiXsponR570.03Fg004300.v2.1	2.46324	1.64283	0.584375	2.32021e-220	3.16723e-215	LDHA	CAD6252237.1 unnamed protein product [Miscanthus lutarioriparius]
Epidermis	SoffiXsponR570.09Bg135000.v2.1	0.772332	0.513191	0.589725	3.80122e-220	5.1889e-215	LOL2	AFC88835.1 putative zinc finger LOL2 [Miscanthus sinensis]
Epidermis	SoffiXsponR570.05Ag374400.v2.1	2.54005	1.84055	0.464716	1.63738e-219	2.23512e-214	--	XP_002461196.1 uncharacterized protein LOC8078540 [Sorghum bicolor]
Epidermis	SoffiXsponR570.01Cg150400.v2.1	1.60866	1.01597	0.662997	1.71595e-219	2.34238e-214	EXPB4	AUE24121.1 expansin 82 [Saccharum hybrid cultivar]
Epidermis	SoffiXsponR570.03Ag171500.v2.1	1.12393	0.784622	0.518488	1.84733e-219	2.52171e-214	HTR4	KAG6598700.1 hypothetical protein SDJN03_08478, partial [Cucurbita argyrosperma subsp. sororia] [Cucurbita argyrosperma]
Epidermis	SoffiXsponR570.06Fg057700.v2.1	2.07038	1.40297	0.561418	3.49584e-219	4.77203e-214	--	EES19128.1 hypothetical protein SORBI_3009G064100 [Sorghum bicolor]
Epidermis	SoffiXsponR570.09Cg041200.v2.1	1.14348	0.759256	0.590776	8.28765e-219	1.13131e-213	--	CAD6270508.1 unnamed protein product [Miscanthus lutarioriparius]
Epidermis	SoffiXsponR570.08Ag105100.v2.1	0.889843	0.567245	0.649579	9.43171e-219	1.28748e-213	Os08g0327400	CAD6265656.1 unnamed protein product [Miscanthus lutarioriparius]
Epidermis	SoffiXsponR570.1Z204200.v2.1	0.964448	0.655127	0.557929	1.14631e-218	1.56478e-213	--	CAD6222399.1 unnamed protein product [Miscanthus lutarioriparius]
Epidermis	SoffiXsponR570.8_5Ag138800.v2.1	0.728299	0.444199	0.713326	2.96003e-218	4.04062e-213	--	CAD6245304.1 unnamed protein product [Miscanthus lutarioriparius]
Epidermis	SoffiXsponR570.01Ag245800.v2.1	1.55089	0.6074	1.35238	3.20711e-218	4.37789e-213	--	-
Epidermis	SoffiXsponR570.02Dg079200.v2.1	0.867071	0.509176	0.767985	2.75987e-217	3.76738e-212	CML16	CAD6232505.1 unnamed protein product [Miscanthus lutarioriparius]
Epidermis	SoffiXsponR570.01Ag284100.v2.1	1.22281	0.855244	0.51579	8.84173e-217	1.20695e-211	--	CAD6204645.1 unnamed protein product [Miscanthus lutarioriparius]
Epidermis	SoffiXsponR570.09Ag133700.v2.1	0.798288	0.499304	0.67699	1.77927e-216	2.42881e-211	ZAT6	CAD6269540.1 unnamed protein product [Miscanthus lutarioriparius]
Epidermis	SoffiXsponR570.07Ag217300.v2.1	1.31531	0.908953	0.533129	3.19928e-216	4.36721e-211	LSM7	XP_025824482.1 sm-like protein LSM7 [Panicum hallii]
Epidermis	SoffiXsponR570.06Gg047600.v2.1	1.09192	0.757115	0.528284	2.39321e-215	3.26687e-210	SCL1	CAD6333761.1 unnamed protein product [Miscanthus lutarioriparius]
Epidermis	SoffiXsponR570.10Ag058400.v2.1	1.49636	1.05457	0.504805	5.72478e-215	7.81466e-210	ABR1	CAD6254688.1 unnamed protein product [Miscanthus lutarioriparius]
Epidermis	SoffiXsponR570.01Ag253600.v2.1	1.1436	0.796868	0.521173	6.49725e-215	8.86913e-210	--	XP_025796541.1 uncharacterized protein LOC112876615 [Panicum hallii]
Epidermis	SoffiXsponR570.03Dg186200.v2.1	2.96986	1.37021	1.116	1.69991e-214	2.32048e-209	PIK-1	CAD6250536.1 unnamed protein product [Miscanthus lutarioriparius]
Epidermis	SoffiXsponR570.04Ag272000.v2.1	2.0863	1.44867	0.526221	3.99837e-214	5.45802e-209	Cht12	PWZ18998.1 Chitinase 12 [Zea mays]
Epidermis	SoffiXsponR570.04Gg067100.v2.1	0.910759	0.60388	0.592806	6.52179e-214	8.90264e-209	RIPK	CAD6340706.1 unnamed protein product [Miscanthus lutarioriparius]
Epidermis	SoffiXsponR570.02Dg258300.v2.1	0.973283	0.621342	0.647472	1.76381e-213	2.4077e-208	--	XP_002458429.1 uncharacterized protein LOC8059214 [Sorghum bicolor]
Epidermis	SoffiXsponR570.05Bg230500.v2.1	0.79069	0.511714	0.627777	2.04513e-213	2.79172e-208	TFIIB	XP_004957467.1 transcription initiation factor IIB [Setaria italica]
Epidermis	SoffiXsponR570.5_9Ag154400.v2.1	0.82506	0.54558	0.596708	3.50358e-213	4.7826e-208	TFIIB	XP_004957467.1 transcription initiation factor IIB [Setaria italica]
Epidermis	SoffiXsponR570.04Bg054500.v2.1	1.75688	1.24238	0.499902	5.17012e-213	7.05752e-208	CCOAOMT1	CAD6337557.1 unnamed protein product [Miscanthus lutarioriparius]
Epidermis	SoffiXsponR570.07Ag205000.v2.1	0.601909	0.380514	0.661596	1.44857e-212	1.97739e-207	SRP14	CAD6262194.1 unnamed protein product [Miscanthus lutarioriparius]
Epidermis	SoffiXsponR570.07Cg091500.v2.1	0.739891	0.464664	0.671127	3.04125e-211	4.15149e-206	Os04g0447100	AGT16466.1 lipoxygenase [Saccharum hybrid cultivar R570]
Epidermis	SoffiXsponR570.04Dg029500.v2.1	1.64308	1.18196	0.475213	3.05444e-211	4.16949e-206	At2g45300	XP_002436424.1 3-phosphoshikimate 1-carboxyvinyltransferase 2 [Sorghum bicolor]
Epidermis	SoffiXsponR570.02Eg137700.v2.1	1.0894	0.757201	0.524782	7.93365e-211	1.08299e-205	--	NP_001183805.1 uncharacterized protein LOC100502398 [Zea mays]
Epidermis	SoffiXsponR570.01Fg039600.v2.1	0.82586	0.540731	0.610988	1.59317e-210	2.17477e-205	HIPP05	ACG41207.1 metal ion binding protein [Zea mays]
Epidermis	SoffiXsponR570.05Cg332700.v2.1	2.25745	1.64183	0.459392	3.20013e-210	4.36837e-205	--	XP_039833530.1 uncharacterized protein LOC120694473 [Panicum virgatum]
Epidermis	SoffiXsponR570.04Dg070100.v2.1	4.61194	3.49312	0.400856	4.64761e-210	6.34427e-205	RPL39A	RZC15298.1 60S ribosomal protein L39 [Glycine soja]
Epidermis	SoffiXsponR570.04Cg026400.v2.1	6.08134	4.44893	0.45093	8.08788e-210	1.10404e-204	--	AWA44873.1 hypothetical protein SS53D02_000005 [Saccharum spontaneum]
Epidermis	SoffiXsponR570.06Eg130200.v2.1	1.8137	1.29954	0.480936	3.22945e-209	4.40839e-204	SBT3.9	NP_001354199.1 uncharacterized protein LOC100281745 precursor [Zea mays]
Epidermis	SoffiXsponR570.01Eg153000.v2.1	0.709185	0.47038	0.592335	3.31526e-209	4.52553e-204	At2g22425	NP_001152343.1 Probable signal peptidase complex subunit 1 [Zea mays]
Epidermis	SoffiXsponR570.05Dg089200.v2.1	0.979352	0.656108	0.577893	3.97731e-209	5.42927e-204	GSDA	CAD6220496.1 unnamed protein product [Miscanthus lutarioriparius]
Epidermis	SoffiXsponR570.07Dg232700.v2.1	1.11687	0.782899	0.512568	6.68117e-209	9.1202e-204	NHL2	CAD6258989.1 unnamed protein product [Miscanthus lutarioriparius]
Epidermis	SoffiXsponR570.02Dg128000.v2.1	0.832291	0.510276	0.705811	9.30408e-209	1.27006e-203	GER4	CAD6238801.1 unnamed protein product [Miscanthus lutarioriparius]
Epidermis	SoffiXsponR570.04Ag112100.v2.1	3.1561	2.38896	0.401757	1.87638e-208	2.56136e-203	--	AFO59572.1 B12D like protein [Saccharum hybrid cultivar GT28]
Epidermis	SoffiXsponR570.7_10Ag332100.v2.1	2.09044	1.51469	0.464779	2.60814e-208	3.56027e-203	--	CAD6262106.1 unnamed protein product [Miscanthus lutarioriparius]
Epidermis	SoffiXsponR570.07Cg182000.v2.1	1.45142	0.985834	0.558045	3.7817e-208	5.16225e-203	ACS1	ADZ96243.1 ACC synthase 1 [Saccharum hybrid cultivar SP80-3280]
Epidermis	SoffiXsponR570.02Gg290000.v2.1	1.26726	0.897265	0.498108	6.91656e-208	9.44152e-203	tal	XP_021313256.1 uncharacterized protein LOC110434038 [Sorghum bicolor]
Epidermis	SoffiXsponR570.6_9Ag225100.v2.1	2.37539	1.83068	0.375784	1.71226e-207	2.33733e-202	CYTC1	XP_004962043.1 cytochrome c [Setaria italica]
Epidermis	SoffiXsponR570.05Fg248000.v2.1	1.56709	1.0677	0.553577	4.16924e-207	5.69126e-202	--	-
Epidermis	SoffiXsponR570.01Cg058600.v2.1	0.686042	0.439892	0.641147	8.62261e-207	1.17704e-201	--	XP_002463963.1 SKI family transcriptional corepressor 2 [Sorghum bicolor]
Epidermis	SoffiXsponR570.01Ag058100.v2.1	0.877992	0.605964	0.534977	4.39434e-206	5.99853e-201	RISBZ2	CAD6207067.1 unnamed protein product [Miscanthus lutarioriparius]
Epidermis	SoffiXsponR570.03Dg121000.v2.1	0.750612	0.505103	0.57149	2.05099e-205	2.79972e-200	MFP	XP_002451943.1 peroxisomal fatty acid beta-oxidation multifunctional protein [Sorghum bicolor]
Epidermis	SoffiXsponR570.08Bg008000.v2.1	1.97623	1.5087	0.389446	2.97773e-205	4.06478e-200	--	CAD6246340.1 unnamed protein product [Miscanthus lutarioriparius]
Epidermis	SoffiXsponR570.06Gg106300.v2.1	1.62693	1.20346	0.434956	3.73766e-205	5.10213e-200	RTNLB1	CAD6333140.1 unnamed protein product [Miscanthus lutarioriparius]
Epidermis	SoffiXsponR570.05Dg334500.v2.1	1.13116	0.762836	0.568357	3.8867e-205	5.30557e-200	--	CAD6217144.1 unnamed protein product [Miscanthus lutarioriparius]
Epidermis	SoffiXsponR570.05Cg090200.v2.1	0.623397	0.407113	0.614722	2.18145e-204	2.97781e-199	--	NP_001130990.1 uncharacterized protein LOC100192095 precursor [Zea mays]
Epidermis	SoffiXsponR570.06Dg055500.v2.1	1.38583	1.00234	0.467371	3.41839e-204	4.66631e-199	UXS4	XP_002440972.1 UDP-glucuronic acid decarboxylase 4 [Sorghum bicolor]
Epidermis	SoffiXsponR570.8_5Ag133100.v2.1	2.24185	1.33863	0.743928	3.69158e-204	5.03922e-199	RNS1	CAD6265384.1 unnamed protein product [Miscanthus lutarioriparius]
Epidermis	SoffiXsponR570.05Fg275100.v2.1	1.09	0.774155	0.493636	4.1338e-204	5.64288e-199	At5g08565	CAD6217036.1 unnamed protein product [Miscanthus lutarioriparius]
Epidermis	SoffiXsponR570.8_5Ag160600.v2.1	0.8086	0.525906	0.620622	4.70316e-204	6.4201e-199	AHP1	CAD6245648.1 unnamed protein product [Miscanthus lutarioriparius]
Epidermis	SoffiXsponR570.07Ag135200.v2.1	0.948544	0.624781	0.602364	1.27028e-203	1.73401e-198	--	CAD6262982.1 unnamed protein product [Miscanthus lutarioriparius]
Epidermis	SoffiXsponR570.01Bg211700.v2.1	1.80781	1.29371	0.482724	1.54693e-203	2.11166e-198	RPL23A	KAG6481193.1 hypothetical protein ZIOFF_057789 [Zingiber officinale]
Epidermis	SoffiXsponR570.02Gg072000.v2.1	1.96794	1.46067	0.430058	1.6791e-203	2.29207e-198	--	NP_001183805.1 uncharacterized protein LOC100502398 [Zea mays]
Epidermis	SoffiXsponR570.07Dg163800.v2.1	0.639487	0.410292	0.640267	2.37233e-203	3.23837e-198	PIX13	CAD6262687.1 unnamed protein product [Miscanthus lutarioriparius]
Epidermis	SoffiXsponR570.06Fg058600.v2.1	1.42135	1.04247	0.447258	2.4026e-203	3.27969e-198	IAA15	XP_002440705.1 auxin-responsive protein IAA15 [Sorghum bicolor]
Epidermis	SoffiXsponR570.08Cg193600.v2.1	1.8046	1.01246	0.833809	6.22841e-203	8.50215e-198	--	CAD6264614.1 unnamed protein product [Miscanthus lutarioriparius]
Epidermis	SoffiXsponR570.07Bg258700.v2.1	2.2236	1.6684	0.414432	5.09053e-202	6.94887e-197	OsI_17963	CAD6259098.1 unnamed protein product [Miscanthus lutarioriparius]
Epidermis	SoffiXsponR570.04Eg088400.v2.1	0.665954	0.429764	0.631878	6.06373e-202	8.27736e-197	Os02g0178400	NP_001278476.1 protein transport protein SEC61 gamma subunit [Zea mays]
Epidermis	SoffiXsponR570.06Ag003000.v2.1	0.748105	0.49176	0.605286	7.83927e-202	1.07011e-196	--	KAF8725635.1 hypothetical protein HU200_020177 [Digitaria exilis]
Epidermis	SoffiXsponR570.01Dg320000.v2.1	2.38698	1.79885	0.408107	8.29776e-202	1.13269e-196	D14	QZA74798.1 high tillering and dwarf 2 protein variant 5 [Saccharum hybrid cultivar ROC22]
Epidermis	SoffiXsponR570.02Gg113200.v2.1	1.43821	0.871816	0.722176	1.10266e-201	1.50519e-196	A1	CAD6230694.1 unnamed protein product [Miscanthus lutarioriparius]
Epidermis	SoffiXsponR570.01Eg039600.v2.1	0.64817	0.434371	0.577443	3.77537e-201	5.1536e-196	At5g01750	CAD6215167.1 unnamed protein product [Miscanthus lutarioriparius]
Epidermis	SoffiXsponR570.01Bg038300.v2.1	0.694938	0.454102	0.613869	3.83451e-201	5.23434e-196	At5g01750	CAD6207298.1 unnamed protein product [Miscanthus lutarioriparius]
Epidermis	SoffiXsponR570.02Bg263000.v2.1	3.75201	2.91133	0.365988	5.31223e-201	7.25151e-196	--	OQU87651.1 hypothetical protein SORBI_3003G314500 [Sorghum bicolor]
Epidermis	SoffiXsponR570.06Dg076800.v2.1	0.93307	0.645192	0.532257	1.41181e-200	1.9272e-195	--	CAD6272108.1 unnamed protein product [Miscanthus lutarioriparius]
Epidermis	SoffiXsponR570.08Bg141800.v2.1	1.08268	0.780215	0.47266	1.54189e-200	2.10478e-195	OPR7	CAD6245426.1 unnamed protein product [Miscanthus lutarioriparius]
Epidermis	SoffiXsponR570.09Ag040100.v2.1	3.75718	2.7112	0.470721	2.80219e-200	3.82516e-195	OsI_35105	NP_001149198.1 Pyruvate kinase 1, cytosolic [Zea mays]
Epidermis	SoffiXsponR570.03Ag183500.v2.1	1.88371	1.28567	0.551065	3.24508e-200	4.42973e-195	JOKA2	XP_008645887.1 protein JOKA2 isoform X2 [Zea mays]
Epidermis	SoffiXsponR570.07Bg269900.v2.1	1.61147	1.17214	0.459234	7.53631e-200	1.02875e-194	--	CAD6261657.1 unnamed protein product [Miscanthus lutarioriparius]
Epidermis	SoffiXsponR570.02Gg129100.v2.1	1.15627	0.789739	0.550026	8.14309e-200	1.11158e-194	--	-
Epidermis	SoffiXsponR570.10Eg082700.v2.1	1.74311	1.288	0.436524	8.34825e-200	1.13959e-194	--	CAD6256529.1 unnamed protein product [Miscanthus lutarioriparius]
Epidermis	SoffiXsponR570.05Eg067300.v2.1	5.16704	3.88535	0.411294	1.37399e-199	1.87558e-194	RPS12	NP_001132360.1 40S ribosomal protein S12 [Zea mays]
Epidermis	SoffiXsponR570.01Fg206600.v2.1	1.20174	0.844371	0.509175	1.87143e-199	2.55461e-194	FAD7	CAD6203207.1 unnamed protein product [Miscanthus lutarioriparius]
Epidermis	SoffiXsponR570.07Ag260300.v2.1	1.58231	1.15258	0.457171	3.47247e-199	4.74013e-194	NHL2	CAD6258989.1 unnamed protein product [Miscanthus lutarioriparius]
Epidermis	SoffiXsponR570.10Cg054600.v2.1	2.5123	1.87529	0.421892	2.4904e-198	3.39954e-193	NAC071	CAD6257868.1 unnamed protein product [Miscanthus lutarioriparius]
Epidermis	SoffiXsponR570.03Cg229200.v2.1	0.850815	0.589519	0.529307	3.43201e-198	4.6849e-193	ATL45	CAD6249932.1 unnamed protein product [Miscanthus lutarioriparius]
Epidermis	SoffiXsponR570.6_9Ag279900.v2.1	1.40822	0.949147	0.569167	3.67243e-198	5.01308e-193	LBD41	XP_002441388.1 LOB domain-containing protein 42 [Sorghum bicolor]
Epidermis	SoffiXsponR570.01Fg174600.v2.1	6.32705	4.72586	0.420956	4.46204e-198	6.09095e-193	RPS21	CAD6203612.1 unnamed protein product [Miscanthus lutarioriparius]
Epidermis	SoffiXsponR570.07Dg222600.v2.1	1.85416	1.40625	0.398914	1.10256e-197	1.50506e-192	H0403D02.15	CAD6261784.1 unnamed protein product [Miscanthus lutarioriparius]
Epidermis	SoffiXsponR570.01Bg430000.v2.1	1.25015	0.859609	0.540346	1.1031e-197	1.5058e-192	SAT4	XP_002465700.1 probable serine acetyltransferase 4 [Sorghum bicolor]
Epidermis	SoffiXsponR570.04Dg146000.v2.1	2.40452	1.83031	0.393662	1.87387e-197	2.55794e-192	SAP8	ACT53874.1 zinc finger protein [Saccharum officinarum]
Epidermis	SoffiXsponR570.01Eg102500.v2.1	0.709611	0.479551	0.565345	2.06298e-197	2.8161e-192	MDP1	CBB36470.1 Oryza sativa unknown protein AAP03409 [Saccharum hybrid cultivar R570]
Epidermis	SoffiXsponR570.6_9Ag284300.v2.1	3.0863	2.28563	0.433286	4.9976e-197	6.82202e-192	--	CAD6333150.1 unnamed protein product [Miscanthus lutarioriparius]
Epidermis	SoffiXsponR570.01Ag059000.v2.1	1.04998	0.7526	0.480404	5.57994e-197	7.61695e-192	At3g04780	CAD6207017.1 unnamed protein product [Miscanthus lutarioriparius]
Epidermis	SoffiXsponR570.7_10Ag117100.v2.1	1.59128	1.20075	0.406247	7.27102e-197	9.92538e-192	--	XP_039771442.1 uncharacterized protein LOC120639649 [Panicum virgatum]
Epidermis	SoffiXsponR570.01Bg145300.v2.1	0.874647	0.59088	0.565834	1.17583e-196	1.60508e-191	DNAJ1	XP_002466747.1 dnaJ protein homolog [Sorghum bicolor]
Epidermis	SoffiXsponR570.08Eg036200.v2.1	0.91596	0.654741	0.484359	1.32869e-196	1.81374e-191	--	AGT16933.1 hypothetical protein SHCRBa_094_E17_F_400 [Saccharum hybrid cultivar R570]
Epidermis	SoffiXsponR570.04Cg039500.v2.1	1.5386	1.03964	0.565542	1.88586e-196	2.57431e-191	--	CAD6340276.1 unnamed protein product [Miscanthus lutarioriparius]
Epidermis	SoffiXsponR570.8_5Ag085700.v2.1	4.18279	3.17539	0.397531	6.7906e-196	9.26958e-191	ERF3	PWZ45942.1 Ethylene-responsive transcription factor 11 [Zea mays]
Epidermis	SoffiXsponR570.07Bg269500.v2.1	1.82821	1.37188	0.414282	7.76564e-196	1.06006e-190	NHL2	XP_002448803.1 NDR1/HIN1-like protein 2 [Sorghum bicolor]
Epidermis	SoffiXsponR570.01Bg444400.v2.1	1.11283	0.702026	0.664635	1.2003e-195	1.63849e-190	--	CAD6202305.1 unnamed protein product [Miscanthus lutarioriparius]
Epidermis	SoffiXsponR570.5_9Ag219600.v2.1	1.00933	0.599998	0.750366	1.50271e-195	2.0513e-190	TET8	AGT16475.1 senescence-associated protein [Saccharum hybrid cultivar R570]
Epidermis	SoffiXsponR570.08Bg166200.v2.1	0.834466	0.561649	0.571186	1.76293e-195	2.4065e-190	erd-2.2	CAD6245733.1 unnamed protein product [Miscanthus lutarioriparius]
Epidermis	SoffiXsponR570.05Fg172700.v2.1	0.662642	0.436608	0.601892	2.25726e-195	3.08129e-190	SKP20	CAD6218322.1 unnamed protein product [Miscanthus lutarioriparius]
Epidermis	SoffiXsponR570.1Z126700.v2.1	1.06089	0.712765	0.573773	4.09969e-195	5.59633e-190	PED1	XP_002467133.1 3-ketoacyl-CoA thiolase 2, peroxisomal [Sorghum bicolor]
Epidermis	SoffiXsponR570.06Gg084300.v2.1	0.937401	0.645819	0.537538	4.3339e-195	5.91604e-190	CYP98A1	XP_002440001.1 cytochrome P450 98A1 [Sorghum bicolor]
Epidermis	SoffiXsponR570.06Eg064300.v2.1	3.61716	2.63681	0.456065	1.21997e-194	1.66533e-189	--	CAD6334462.1 unnamed protein product [Miscanthus lutarioriparius]
Epidermis	SoffiXsponR570.02Gg294600.v2.1	1.15569	0.828823	0.479617	1.73762e-194	2.37195e-189	GST3	CAD6235062.1 unnamed protein product [Miscanthus lutarioriparius]
Epidermis	SoffiXsponR570.06Ag088700.v2.1	0.988902	0.641716	0.623894	2.05892e-194	2.81055e-189	RAP2-3	CAD6272462.1 unnamed protein product [Miscanthus lutarioriparius]
Epidermis	SoffiXsponR570.01Cg309500.v2.1	1.2372	0.897695	0.462778	2.84962e-194	3.88991e-189	ARID2	CAD6210164.1 unnamed protein product [Miscanthus lutarioriparius]
Epidermis	SoffiXsponR570.05Gg080700.v2.1	1.60883	1.17563	0.452581	4.22838e-194	5.77199e-189	ARF1	KAF2921993.1 hypothetical protein DAI22_07g076900 [Oryza sativa Japonica Group]
Epidermis	SoffiXsponR570.09Ag015800.v2.1	0.624133	0.412499	0.597463	4.72953e-194	6.45609e-189	UBL5	NP_001147132.1 ubiquitin-like protein 5 [Zea mays]
Epidermis	SoffiXsponR570.03Eg131900.v2.1	0.701828	0.445725	0.654965	8.69184e-194	1.18649e-188	VP15	NP_001148029.1 molybdopterin synthase sulfur carrier subunit [Zea mays]
Epidermis	SoffiXsponR570.06Ag068700.v2.1	1.19438	0.874082	0.450421	1.73426e-193	2.36737e-188	CML18	CAD6334271.1 unnamed protein product [Miscanthus lutarioriparius]
Epidermis	SoffiXsponR570.03Cg188000.v2.1	1.03924	0.757289	0.456619	2.20972e-193	3.0164e-188	HCT2	ANB66410.1 hydroxycinnamoyl-CoA shikimate/quinate hydroxycinnamoyl transferase [Saccharum spontaneum]
Epidermis	SoffiXsponR570.07Eg155400.v2.1	1.5354	1.07515	0.514076	2.34901e-193	3.20654e-188	--	XP_002447078.1 uncharacterized protein LOC8063953 [Sorghum bicolor]
Epidermis	SoffiXsponR570.03Gg125900.v2.1	0.959277	0.658499	0.542766	4.19906e-193	5.73197e-188	--	AGT16733.1 transcription factor [Saccharum hybrid cultivar R570]
Epidermis	SoffiXsponR570.03Fg105000.v2.1	1.36404	0.928324	0.555181	4.96937e-193	6.78349e-188	RPS24A	CDI66488.1 40S ribosomal protein S24 [Saccharum hybrid cultivar R570]
Epidermis	SoffiXsponR570.02Bg088000.v2.1	3.06194	1.94272	0.656366	6.19053e-193	8.45045e-188	WIP1	CAD6239415.1 unnamed protein product [Miscanthus lutarioriparius]
Epidermis	SoffiXsponR570.01Bg088700.v2.1	2.81349	2.09401	0.426096	1.17268e-192	1.60078e-187	RPS27	AQK63020.1 ribosomal protein S27c [Zea mays]
Epidermis	SoffiXsponR570.08Bg130400.v2.1	0.743475	0.502858	0.564135	1.27908e-192	1.74602e-187	--	XP_002444411.1 uncharacterized protein LOC8079539 [Sorghum bicolor]
Epidermis	SoffiXsponR570.05Fg174800.v2.1	0.663189	0.437877	0.598894	2.64556e-192	3.61135e-187	At1g76070	CAD6218293.1 unnamed protein product [Miscanthus lutarioriparius]
Epidermis	SoffiXsponR570.01Cg313800.v2.1	0.945762	0.653845	0.532529	9.62369e-192	1.31369e-186	--	XP_002465672.1 uncharacterized protein LOC8054225 [Sorghum bicolor]
Epidermis	SoffiXsponR570.05Ag218900.v2.1	1.01179	0.692193	0.547664	2.14755e-191	2.93153e-186	--	CAD6218658.1 unnamed protein product [Miscanthus lutarioriparius]
Epidermis	SoffiXsponR570.02Cg117000.v2.1	0.82661	0.573573	0.527229	2.5715e-191	3.51025e-186	RPN11	NP_001137003.1 26S proteasome non-ATPase regulatory subunit 14 [Zea mays]
Epidermis	SoffiXsponR570.07Ag194700.v2.1	1.51782	1.0528	0.527774	4.04651e-191	5.52373e-186	--	XP_002447078.1 uncharacterized protein LOC8063953 [Sorghum bicolor]
Epidermis	SoffiXsponR570.03Cg292500.v2.1	0.704718	0.48346	0.54365	4.67926e-191	6.38747e-186	At1g51745	CAD6249831.1 unnamed protein product [Miscanthus lutarioriparius]
Epidermis	SoffiXsponR570.02Bg220000.v2.1	0.736717	0.500122	0.55883	9.14548e-191	1.24841e-185	ILL2	CAD6230127.1 unnamed protein product [Miscanthus lutarioriparius]
Epidermis	SoffiXsponR570.07Bg092000.v2.1	0.744045	0.488471	0.607116	9.15722e-191	1.25002e-185	Os04g0447100	AGT16466.1 lipoxygenase [Saccharum hybrid cultivar R570]
Epidermis	SoffiXsponR570.08Eg148200.v2.1	0.627686	0.408148	0.620951	1.13791e-190	1.55332e-185	MNB1A	CAD6246210.1 unnamed protein product [Miscanthus lutarioriparius]
Epidermis	SoffiXsponR570.05Ag287800.v2.1	1.64297	1.20129	0.451721	1.72937e-190	2.36069e-185	--	RLM93658.1 uncharacterized protein C2845_PM08G14920 [Panicum miliaceum]
Epidermis	SoffiXsponR570.06Dg139400.v2.1	1.80684	1.34578	0.425023	3.40499e-190	4.64801e-185	RABA1F	XP_002441520.1 ras-related protein RABA1f [Sorghum bicolor]
Epidermis	SoffiXsponR570.01Fg043200.v2.1	1.15854	0.762932	0.602676	3.65821e-190	4.99367e-185	--	CAD6212691.1 unnamed protein product [Miscanthus lutarioriparius]
Epidermis	SoffiXsponR570.06Gg154700.v2.1	0.769355	0.526113	0.548277	1.97774e-189	2.69974e-184	PCO1	XP_002440376.1 plant cysteine oxidase 2 [Sorghum bicolor]
Epidermis	SoffiXsponR570.05Bg043000.v2.1	1.67073	1.22977	0.442091	2.18165e-189	2.97808e-184	gpsn2	XP_034582493.1 3-oxo-5-alpha-steroid 4-dehydrogenase 1-like isoform X2 [Setaria viridis]
Epidermis	SoffiXsponR570.6us88g028200.v2.1	3.76929	2.93612	0.360385	5.21689e-189	7.12137e-184	LTI6B	PUZ57140.1 hypothetical protein GQ55_5G404500 [Panicum hallii var. hallii] [Panicum hallii]
Epidermis	SoffiXsponR570.9us90g031500.v2.1	2.89671	2.25663	0.360246	7.54824e-189	1.03038e-183	--	CAD6267412.1 unnamed protein product [Miscanthus lutarioriparius]
Epidermis	SoffiXsponR570.03Gg081400.v2.1	0.844958	0.573357	0.559445	9.01518e-189	1.23063e-183	RAP2-3	CAD6242249.1 unnamed protein product [Miscanthus lutarioriparius]
Epidermis	SoffiXsponR570.10us89g060300.v2.1	0.829385	0.586204	0.500639	9.80645e-189	1.33864e-183	CPK24	CAD6257961.1 unnamed protein product [Miscanthus lutarioriparius]
Epidermis	SoffiXsponR570.05Gg049800.v2.1	0.767856	0.531175	0.531649	1.26389e-188	1.72529e-183	SAP9	XP_004955567.1 zinc finger A20 and AN1 domain-containing stress-associated protein 9 [Setaria italica]
Epidermis	SoffiXsponR570.07Ag190100.v2.1	2.40585	1.63371	0.558395	1.29485e-188	1.76754e-183	--	AWA44661.1 hypothetical protein SS96I13_000005 [Saccharum spontaneum]
Epidermis	SoffiXsponR570.08Eg068000.v2.1	0.934683	0.562848	0.731731	1.44094e-188	1.96697e-183	RNS1	CAD6265384.1 unnamed protein product [Miscanthus lutarioriparius]
Epidermis	SoffiXsponR570.07Cg187400.v2.1	1.96222	1.42624	0.460269	2.13214e-188	2.91049e-183	FLZ1	AGT16219.1 hypothetical protein SHCRBa_267_M24_R_280 [Saccharum hybrid cultivar R570]
Epidermis	SoffiXsponR570.05Bg361900.v2.1	1.27867	0.881838	0.536063	1.72853e-187	2.35955e-182	--	CAD6222759.1 unnamed protein product [Miscanthus lutarioriparius]
Epidermis	SoffiXsponR570.04Ag201500.v2.1	1.1202	0.811562	0.464987	2.60834e-187	3.56054e-182	--	CAD6336137.1 unnamed protein product [Miscanthus lutarioriparius]
Epidermis	SoffiXsponR570.05Cg221100.v2.1	0.712586	0.490526	0.538736	1.35e-186	1.84283e-181	RAD52-2	CAD6218535.1 unnamed protein product [Miscanthus lutarioriparius]
Epidermis	SoffiXsponR570.06Cg173900.v2.1	2.16275	1.62048	0.41645	1.70922e-186	2.33319e-181	DI19-1	XP_002441512.1 protein DEHYDRATION-INDUCED 19 [Sorghum bicolor]
Epidermis	SoffiXsponR570.01Dg340500.v2.1	0.908305	0.659018	0.462859	2.50516e-186	3.41969e-181	SKIP11	CAD6209787.1 unnamed protein product [Miscanthus lutarioriparius]
Epidermis	SoffiXsponR570.01Cg273200.v2.1	1.68315	1.22818	0.454637	2.85693e-186	3.89989e-181	AHL22	CAD6203050.1 unnamed protein product [Miscanthus lutarioriparius]
Epidermis	SoffiXsponR570.06Bg033900.v2.1	0.790494	0.542745	0.542481	9.74591e-186	1.33037e-180	IAA15	XP_002440705.1 auxin-responsive protein IAA15 [Sorghum bicolor]
Epidermis	SoffiXsponR570.07Cg094700.v2.1	1.76806	1.3158	0.426233	1.41563e-185	1.93241e-180	dfr1	CAD6263531.1 unnamed protein product [Miscanthus lutarioriparius]
Epidermis	SoffiXsponR570.08Dg150000.v2.1	0.685968	0.479406	0.516894	6.60211e-185	9.01228e-180	MEG5	CAD6264970.1 unnamed protein product [Miscanthus lutarioriparius]
Epidermis	SoffiXsponR570.01Ag303000.v2.1	1.00367	0.646217	0.6352	1.40899e-184	1.92336e-179	EXPB4	AUE24121.1 expansin 82 [Saccharum hybrid cultivar]
Epidermis	SoffiXsponR570.01Dg010100.v2.1	1.23021	0.919749	0.419594	2.77351e-184	3.78601e-179	TFIIS	CAD6215154.1 unnamed protein product [Miscanthus lutarioriparius]
Epidermis	SoffiXsponR570.06Ag090000.v2.1	2.5127	1.87263	0.42417	2.86985e-184	3.91752e-179	UXS4	XP_002440972.1 UDP-glucuronic acid decarboxylase 4 [Sorghum bicolor]
Epidermis	SoffiXsponR570.02Fg217400.v2.1	0.804286	0.573656	0.487522	3.58429e-184	4.89278e-179	PRXIIC	XP_002458306.1 peroxiredoxin-2C [Sorghum bicolor]
Epidermis	SoffiXsponR570.05Dg067700.v2.1	1.05184	0.771829	0.446556	6.52388e-184	8.90549e-179	VAMP725	NP_001354043.1 Vesicle-associated membrane protein 725 [Zea mays]
Epidermis	SoffiXsponR570.03Eg139200.v2.1	0.949653	0.683225	0.47504	7.41781e-183	1.01258e-177	HTR4	KAG6598700.1 hypothetical protein SDJN03_08478, partial [Cucurbita argyrosperma subsp. sororia] [Cucurbita argyrosperma]
Epidermis	SoffiXsponR570.07Bg206300.v2.1	1.93778	1.28096	0.597179	1.95419e-182	2.66759e-177	CPX	XP_002447075.1 oxygen-dependent coproporphyrinogen-III oxidase, chloroplastic [Sorghum bicolor]
Epidermis	SoffiXsponR570.06Cg158300.v2.1	1.4096	0.937718	0.588057	1.98302e-182	2.70694e-177	--	CAD6333036.1 unnamed protein product [Miscanthus lutarioriparius]
Epidermis	SoffiXsponR570.01Ag461600.v2.1	1.02909	0.757784	0.441509	2.32299e-182	3.17102e-177	ARID2	CAD6210164.1 unnamed protein product [Miscanthus lutarioriparius]
Epidermis	SoffiXsponR570.01Ag052900.v2.1	1.87813	1.43267	0.390591	3.78547e-182	5.1674e-177	--	CAD6341772.1 unnamed protein product [Miscanthus lutarioriparius]
Epidermis	SoffiXsponR570.05Dg054100.v2.1	0.913978	0.644858	0.503178	5.0743e-181	6.92672e-176	LFG4	ACG33000.1 transmembrane BAX inhibitor motif-containing protein 4 [Zea mays]
Epidermis	SoffiXsponR570.04Ag180500.v2.1	0.81003	0.553095	0.550446	5.14169e-181	7.01872e-176	At1g80180	CAD6339091.1 unnamed protein product [Miscanthus lutarioriparius]
Epidermis	SoffiXsponR570.05Fg166600.v2.1	0.829942	0.59003	0.492223	5.52319e-181	7.53948e-176	Os09g0528100	XP_002462711.1 30S ribosomal protein S31, mitochondrial [Sorghum bicolor]
Epidermis	SoffiXsponR570.05Gg092400.v2.1	4.24531	3.15653	0.427533	6.00064e-181	8.19124e-176	GSDA	XP_002459608.1 uncharacterized protein LOC8081804 isoform X2 [Sorghum bicolor]
Epidermis	SoffiXsponR570.01Fg220600.v2.1	1.11504	0.804786	0.470422	9.61376e-181	1.31234e-175	AHL22	XP_039786740.1 AT-hook motif nuclear-localized protein 19-like [Panicum virgatum]
Epidermis	SoffiXsponR570.02Eg379600.v2.1	1.02368	0.719675	0.508352	1.45121e-180	1.98099e-175	--	CAD6234832.1 unnamed protein product [Miscanthus lutarioriparius]
Epidermis	SoffiXsponR570.05Bg065900.v2.1	0.687594	0.468219	0.554374	1.73685e-180	2.3709e-175	VAMP725	NP_001354043.1 Vesicle-associated membrane protein 725 [Zea mays]
Epidermis	SoffiXsponR570.03Cg095900.v2.1	0.610541	0.412133	0.566977	2.17969e-180	2.97541e-175	CWC21	AWA45185.1 hypothetical protein SS81E14_000001 [Saccharum spontaneum]
Epidermis	SoffiXsponR570.02Bg191000.v2.1	0.629128	0.440829	0.513133	8.4695e-180	1.15614e-174	CICDH	KAG0538728.1 hypothetical protein BDA96_03G261500 [Sorghum bicolor]
Epidermis	SoffiXsponR570.05Fg084000.v2.1	0.748137	0.516619	0.534201	2.27397e-179	3.10411e-174	ATL48	CAD6219507.1 unnamed protein product [Miscanthus lutarioriparius]
Epidermis	SoffiXsponR570.01Cg048700.v2.1	1.08109	0.789334	0.453781	8.75985e-179	1.19577e-173	CBSX3	CDI66516.1 CBS domain-containing protein [Saccharum hybrid cultivar R570]
Epidermis	SoffiXsponR570.01Ag258600.v2.1	1.38284	0.943269	0.551896	1.94562e-178	2.65589e-173	TIFY11E	CAD6212517.1 unnamed protein product [Miscanthus lutarioriparius]
Epidermis	SoffiXsponR570.03Bg059700.v2.1	1.1978	0.890521	0.427666	2.22255e-178	3.03392e-173	MIP1B	CAD6247892.1 unnamed protein product [Miscanthus lutarioriparius]
Epidermis	SoffiXsponR570.09Dg076400.v2.1	1.07069	0.767635	0.480047	2.43866e-178	3.32892e-173	TIM9	CAD6269745.1 unnamed protein product [Miscanthus lutarioriparius]
Epidermis	SoffiXsponR570.07Cg108700.v2.1	1.98697	1.23494	0.686127	2.92285e-178	3.98987e-173	RGA5	XP_002448006.1 heavy metal-associated isoprenylated plant protein 46 [Sorghum bicolor]
Epidermis	SoffiXsponR570.02Gg217900.v2.1	0.751163	0.524221	0.518952	3.5753e-178	4.8805e-173	UBC11	PVH37880.1 hypothetical protein PAHAL_5G112100 [Panicum hallii]
Epidermis	SoffiXsponR570.03Cg318100.v2.1	1.53473	1.18392	0.374416	6.92023e-178	9.44653e-173	DESI1	CAD6241760.1 unnamed protein product [Miscanthus lutarioriparius]
Epidermis	SoffiXsponR570.06Dg074400.v2.1	6.10298	4.63026	0.398421	4.84607e-177	6.61518e-172	GIP2	CAD6333870.1 unnamed protein product [Miscanthus lutarioriparius]
Epidermis	SoffiXsponR570.06Cg100800.v2.1	1.91022	1.45923	0.388533	5.99867e-177	8.18855e-172	--	CAD6333691.1 unnamed protein product [Miscanthus lutarioriparius]
Epidermis	SoffiXsponR570.03Dg200100.v2.1	1.51531	1.09358	0.470562	6.18927e-177	8.44873e-172	BBX25	XP_002454143.1 B-box zinc finger protein 24 [Sorghum bicolor]
Epidermis	SoffiXsponR570.05Cg282500.v2.1	1.61492	1.2256	0.397975	1.00337e-176	1.36966e-171	--	CAD6217838.1 unnamed protein product [Miscanthus lutarioriparius]
Epidermis	SoffiXsponR570.01Dg247900.v2.1	0.617275	0.419864	0.555992	1.11827e-176	1.52651e-171	CAM1-1	KAF8680753.1 hypothetical protein HU200_045598 [Digitaria exilis]
Epidermis	SoffiXsponR570.8_5Ag268700.v2.1	0.783199	0.505133	0.632717	1.36519e-176	1.86356e-171	SAG20	CAD6216546.1 unnamed protein product [Miscanthus lutarioriparius]
Epidermis	SoffiXsponR570.02Ag317000.v2.1	0.765192	0.547993	0.481664	1.7829e-176	2.43376e-171	--	KAG0539840.1 hypothetical protein BDA96_03G356700 [Sorghum bicolor]
Epidermis	SoffiXsponR570.1Z116400.v2.1	1.86782	1.44992	0.365379	2.9474e-176	4.02337e-171	UBC34	NP_001149627.1 ubiquitin-conjugating enzyme E2 J2 [Zea mays]
Epidermis	SoffiXsponR570.04Gg076000.v2.1	1.13066	0.816725	0.469248	3.05118e-176	4.16505e-171	OPR1	CAD6344214.1 unnamed protein product [Miscanthus lutarioriparius]
Epidermis	SoffiXsponR570.01Fg272200.v2.1	1.1016	0.772755	0.511517	3.06783e-176	4.18778e-171	--	-
Epidermis	SoffiXsponR570.01Ag016200.v2.1	2.24061	1.71461	0.386016	3.9189e-176	5.34954e-171	RPL17	CAD6207617.1 unnamed protein product [Miscanthus lutarioriparius]
Epidermis	SoffiXsponR570.05Cg048500.v2.1	3.34474	2.52125	0.407751	4.18764e-176	5.71638e-171	RPL15	XP_002461521.1 60S ribosomal protein L15-1 [Sorghum bicolor]
Epidermis	SoffiXsponR570.01Ag452700.v2.1	1.82712	1.27741	0.516348	6.98708e-176	9.53778e-171	HB	CAD6210272.1 unnamed protein product [Miscanthus lutarioriparius]
Epidermis	SoffiXsponR570.06Dg016300.v2.1	1.30455	0.897089	0.540232	1.14695e-175	1.56565e-170	IAA15	XP_002440705.1 auxin-responsive protein IAA15 [Sorghum bicolor]
Epidermis	SoffiXsponR570.7_10Ag010200.v2.1	5.93521	4.11948	0.526836	1.91705e-175	2.61689e-170	--	CAD6258729.1 unnamed protein product [Miscanthus lutarioriparius]
Epidermis	SoffiXsponR570.8_5Ag247100.v2.1	4.60132	3.52153	0.385844	2.23739e-175	3.05417e-170	ERD15	XP_002463334.1 protein EARLY RESPONSIVE TO DEHYDRATION 15 [Sorghum bicolor]
Epidermis	SoffiXsponR570.02Cg140400.v2.1	0.800833	0.484299	0.725604	2.49541e-175	3.40639e-170	PER1	PWZ32889.1 Peroxidase 1 [Zea mays]
Epidermis	SoffiXsponR570.09Eg035900.v2.1	0.84536	0.57118	0.565621	2.68438e-175	3.66434e-170	--	KAG0519995.1 hypothetical protein BDA96_08G034900 [Sorghum bicolor]
Epidermis	SoffiXsponR570.6_9Ag308900.v2.1	0.864252	0.614217	0.492703	4.93778e-175	6.74036e-170	DI19-1	XP_002441512.1 protein DEHYDRATION-INDUCED 19 [Sorghum bicolor]
Epidermis	SoffiXsponR570.01Bg417300.v2.1	1.55927	1.17606	0.406909	6.03789e-175	8.24209e-170	sec61a	XP_004981662.1 protein transport protein Sec61 subunit alpha [Setaria italica]
Epidermis	SoffiXsponR570.08Cg081200.v2.1	1.57377	1.15719	0.443594	8.99752e-175	1.22821e-169	--	XP_021321514.1 uncharacterized protein LOC8057870 isoform X2 [Sorghum bicolor]
Epidermis	SoffiXsponR570.4us91g010100.v2.1	1.48598	1.07849	0.462406	1.30829e-174	1.78589e-169	OPR1	CAD6344214.1 unnamed protein product [Miscanthus lutarioriparius]
Epidermis	SoffiXsponR570.01Ag160300.v2.1	0.943054	0.683623	0.464139	2.58056e-174	3.52262e-169	MBD11	XP_039783205.1 methyl-CpG-binding domain-containing protein 11-like [Panicum virgatum]
Epidermis	SoffiXsponR570.1Z084100.v2.1	1.08602	0.799265	0.442306	3.30939e-174	4.51752e-169	RIC2	NP_001132839.1 Ras protein RIC2 [Zea mays]
Epidermis	SoffiXsponR570.01Cg301100.v2.1	1.21655	0.866895	0.488866	4.1028e-174	5.60056e-169	CYP74A2	QHA94737.1 allene oxide synthase [Saccharum hybrid cultivar]
Epidermis	SoffiXsponR570.8_10Ag331700.v2.1	2.96721	2.08423	0.509593	1.22111e-172	1.66688e-167	--	XP_002444791.1 uncharacterized protein LOC8055200 [Sorghum bicolor]
Epidermis	SoffiXsponR570.05Bg076100.v2.1	1.5212	1.12685	0.432909	5.0576e-172	6.90393e-167	RPS12	NP_001132360.1 40S ribosomal protein S12 [Zea mays]
Epidermis	SoffiXsponR570.02Fg355900.v2.1	0.709907	0.489786	0.535478	5.72651e-172	7.81703e-167	NAM-B2	QWW30868.1 transcription factor NAC [Saccharum fulvum]
Epidermis	SoffiXsponR570.01Dg082900.v2.1	0.747258	0.49094	0.606059	8.23961e-172	1.12476e-166	MYB30	CAD6212900.1 unnamed protein product [Miscanthus lutarioriparius]
Epidermis	SoffiXsponR570.01Eg217100.v2.1	0.894571	0.592637	0.594047	9.65544e-172	1.31803e-166	EXPB4	AUE24121.1 expansin 82 [Saccharum hybrid cultivar]
Epidermis	SoffiXsponR570.04Gg039100.v2.1	0.845493	0.615957	0.456962	1.11944e-171	1.5281e-166	EIF1AY	XP_002437817.1 eukaryotic translation initiation factor 1A [Sorghum bicolor]
Epidermis	SoffiXsponR570.05Dg077800.v2.1	0.756494	0.552794	0.452587	3.02997e-171	4.13609e-166	ARF1	KAF2921993.1 hypothetical protein DAI22_07g076900 [Oryza sativa Japonica Group]
Epidermis	SoffiXsponR570.08Eg044300.v2.1	1.34229	1.02422	0.390168	1.1135e-170	1.51999e-165	MBF1A	XP_002445382.1 multiprotein-bridging factor 1a [Sorghum bicolor]
Epidermis	SoffiXsponR570.06Cg159500.v2.1	1.29886	0.96475	0.429015	5.86562e-170	8.00692e-165	--	CAD6271383.1 unnamed protein product [Miscanthus lutarioriparius]
Epidermis	SoffiXsponR570.02Bg381300.v2.1	1.14603	0.828593	0.467909	8.83363e-170	1.20584e-164	--	CAD6234832.1 unnamed protein product [Miscanthus lutarioriparius]
Epidermis	SoffiXsponR570.02Dg336800.v2.1	1.30006	0.963167	0.432725	9.39733e-170	1.28279e-164	HSPRO2	XP_021313729.1 nematode resistance protein-like HSPRO1 [Sorghum bicolor]
Epidermis	SoffiXsponR570.07Ag253100.v2.1	3.41815	2.62271	0.382159	2.01858e-169	2.75549e-164	At4g26390	XP_002448775.1 pyruvate kinase, cytosolic isozyme [Sorghum bicolor]
Epidermis	SoffiXsponR570.03Eg154500.v2.1	2.445	1.87845	0.380292	5.83936e-169	7.97107e-164	BACOVA_02659	CAD6206652.1 unnamed protein product [Miscanthus lutarioriparius]
Epidermis	SoffiXsponR570.05Dg294600.v2.1	1.40914	1.05131	0.422624	1.23902e-168	1.69133e-163	CIGR1	XP_002460825.1 chitin-inducible gibberellin-responsive protein 1 [Sorghum bicolor]
Epidermis	SoffiXsponR570.04Eg137300.v2.1	2.05669	1.58811	0.373014	1.67887e-168	2.29176e-163	MBS1	CAD6335452.1 unnamed protein product [Miscanthus lutarioriparius]
Epidermis	SoffiXsponR570.01Eg235800.v2.1	1.28936	0.892101	0.531375	2.43413e-168	3.32273e-163	GSTU18	CAD6341956.1 unnamed protein product [Miscanthus lutarioriparius]
Epidermis	SoffiXsponR570.02Dg403800.v2.1	0.980453	0.692041	0.50259	3.67125e-168	5.01147e-163	--	CAD6234832.1 unnamed protein product [Miscanthus lutarioriparius]
Epidermis	SoffiXsponR570.03Dg337000.v2.1	1.3447	0.841799	0.675734	3.86709e-168	5.27881e-163	--	CAD6241705.1 unnamed protein product [Miscanthus lutarioriparius]
Epidermis	SoffiXsponR570.06Bg025100.v2.1	2.06426	1.57842	0.387149	4.06474e-168	5.54862e-163	UBF9	NP_001131602.1 Ubiquitin-40S ribosomal protein S27a-like [Zea mays]
Epidermis	SoffiXsponR570.01Bg457700.v2.1	0.640006	0.442186	0.533433	5.73455e-168	7.828e-163	CDC48	CAD6202097.1 unnamed protein product [Miscanthus lutarioriparius]
Epidermis	SoffiXsponR570.08Eg004300.v2.1	1.14364	0.763919	0.582139	6.21912e-168	8.48947e-163	--	CAD6246902.1 unnamed protein product [Miscanthus lutarioriparius]
Epidermis	SoffiXsponR570.04Dg046900.v2.1	1.462	1.03482	0.498572	7.3498e-168	1.00329e-162	--	CAD6337727.1 unnamed protein product [Miscanthus lutarioriparius]
Epidermis	SoffiXsponR570.04Ag041700.v2.1	1.02464	0.625703	0.711575	1.35598e-167	1.85099e-162	--	CAD6337789.1 unnamed protein product [Miscanthus lutarioriparius]
Epidermis	SoffiXsponR570.06Dg015400.v2.1	3.4926	2.67926	0.382465	2.08087e-167	2.84051e-162	--	CAD6334462.1 unnamed protein product [Miscanthus lutarioriparius]
Epidermis	SoffiXsponR570.01Dg157700.v2.1	1.9625	1.41808	0.468752	2.67936e-167	3.65749e-162	NDPK1	XP_002464921.1 nucleoside diphosphate kinase 1 [Sorghum bicolor]
Epidermis	SoffiXsponR570.05Bg108000.v2.1	0.68379	0.482336	0.503516	3.06681e-167	4.18639e-162	oxr1	XP_021309634.1 TLD domain-containing protein 2 isoform X2 [Sorghum bicolor]
Epidermis	SoffiXsponR570.04Ag033400.v2.1	0.890002	0.59958	0.569855	4.44015e-167	6.06107e-162	--	AWA44873.1 hypothetical protein SS53D02_000005 [Saccharum spontaneum]
Epidermis	SoffiXsponR570.07Bg091600.v2.1	0.944265	0.685139	0.462794	5.88021e-167	8.02684e-162	At2g39960	XP_002447918.1 probable signal peptidase complex subunit 2 [Sorghum bicolor]
Epidermis	SoffiXsponR570.03Cg077800.v2.1	0.90829	0.648472	0.486109	6.60046e-167	9.01003e-162	At2g34160	XP_002453505.1 uncharacterized protein At2g34160 [Sorghum bicolor]
Epidermis	SoffiXsponR570.01Ag011000.v2.1	0.888849	0.660703	0.427937	7.31263e-166	9.98218e-161	RPN5A	XP_002463508.1 26S proteasome non-ATPase regulatory subunit 12 homolog A [Sorghum bicolor]
Epidermis	SoffiXsponR570.01Eg036900.v2.1	1.51354	1.12222	0.431571	1.62245e-165	2.21474e-160	CHI	CAD6215196.1 unnamed protein product [Miscanthus lutarioriparius]
Epidermis	SoffiXsponR570.4us91g053000.v2.1	0.675239	0.465541	0.53649	3.96849e-165	5.41723e-160	Os07g0631100	XP_039807551.1 transcription elongation factor 1 homolog [Panicum virgatum]
Epidermis	SoffiXsponR570.07Eg207800.v2.1	1.08218	0.799178	0.437346	4.73436e-165	6.46269e-160	H0403D02.15	XP_021318737.1 anamorsin homolog [Sorghum bicolor]
Epidermis	SoffiXsponR570.10Dg081200.v2.1	2.09976	1.40221	0.582523	7.94939e-165	1.08514e-159	ADH2	XP_002449392.1 alcohol dehydrogenase 2 [Sorghum bicolor]
Epidermis	SoffiXsponR570.01Bg011300.v2.1	0.894319	0.677403	0.400775	9.83276e-165	1.34223e-159	RPN5A	XP_002463508.1 26S proteasome non-ATPase regulatory subunit 12 homolog A [Sorghum bicolor]
Epidermis	SoffiXsponR570.03Dg336400.v2.1	0.814488	0.545696	0.577795	1.66143e-164	2.26795e-159	PED1	CAD6241714.1 unnamed protein product [Miscanthus lutarioriparius]
Epidermis	SoffiXsponR570.07Dg227400.v2.1	1.42716	1.00929	0.499805	2.95497e-163	4.03372e-158	TSJT1	CAD6259054.1 unnamed protein product [Miscanthus lutarioriparius]
Epidermis	SoffiXsponR570.03Fg003700.v2.1	0.848349	0.621845	0.448104	5.94214e-163	8.11138e-158	--	XP_002451347.1 uncharacterized protein LOC8085163 [Sorghum bicolor]
Epidermis	SoffiXsponR570.03Dg006700.v2.1	1.76747	1.34228	0.397006	1.51612e-162	2.06959e-157	TCTP	AQK67713.1 Translationally-controlled tumor protein-like protein [Zea mays]
Epidermis	SoffiXsponR570.02Bg353700.v2.1	0.898639	0.64089	0.487664	1.50191e-161	2.05019e-156	--	CAD6228497.1 unnamed protein product [Miscanthus lutarioriparius]
Epidermis	SoffiXsponR570.03Fg056800.v2.1	1.55479	1.17143	0.408452	6.54999e-161	8.94113e-156	UBI11	PIA58529.1 hypothetical protein AQUCO_00500454v1 [Aquilegia coerulea]
Epidermis	SoffiXsponR570.8_5Ag165400.v2.1	0.885893	0.64264	0.463121	6.83377e-161	9.32851e-156	BBR	XP_002445744.1 E3 ubiquitin ligase BIG BROTHER-related [Sorghum bicolor]
Epidermis	SoffiXsponR570.08Eg098600.v2.1	1.09169	0.773919	0.496311	9.27237e-161	1.26573e-155	NIP2	CAD6245708.1 unnamed protein product [Miscanthus lutarioriparius]
Epidermis	SoffiXsponR570.01Fg171900.v2.1	2.72504	2.08512	0.386145	1.37315e-160	1.87443e-155	BAM9	XP_002467860.1 inactive beta-amylase 9 [Sorghum bicolor]
Epidermis	SoffiXsponR570.10Dg185700.v2.1	0.795362	0.571441	0.477006	1.39688e-160	1.90682e-155	GLC1	CAD6255517.1 unnamed protein product [Miscanthus lutarioriparius]
Epidermis	SoffiXsponR570.03Bg044200.v2.1	2.69238	2.04751	0.395015	1.40245e-160	1.91443e-155	Os01g0679700	NP_001147066.1 60S ribosomal protein L37a isoform 2 [Zea mays]
Epidermis	SoffiXsponR570.06Fg037500.v2.1	0.838947	0.572647	0.550934	2.5047e-160	3.41907e-155	GST4	CAD6272811.1 unnamed protein product [Miscanthus lutarioriparius]
Epidermis	SoffiXsponR570.03Eg199100.v2.1	0.819791	0.565605	0.535462	6.29947e-160	8.59915e-155	--	CAD6249092.1 unnamed protein product [Miscanthus lutarioriparius]
Epidermis	SoffiXsponR570.02Gg044500.v2.1	0.697418	0.476699	0.548944	1.29524e-159	1.76808e-154	SAMS1	CAD6238613.1 unnamed protein product [Miscanthus lutarioriparius]
Epidermis	SoffiXsponR570.06Eg086300.v2.1	0.98346	0.736796	0.416602	1.68386e-159	2.29856e-154	WRKY24	CAD6272384.1 unnamed protein product [Miscanthus lutarioriparius]
Epidermis	SoffiXsponR570.01Ag388100.v2.1	0.794432	0.57704	0.461252	1.82498e-159	2.49121e-154	Os03g0326500	KAG0551289.1 hypothetical protein BDA96_01G410600 [Sorghum bicolor]
Epidermis	SoffiXsponR570.04Ag252300.v2.1	1.2623	0.931989	0.437674	2.30434e-159	3.14557e-154	GSTU8	CAD6335502.1 unnamed protein product [Miscanthus lutarioriparius]
Epidermis	SoffiXsponR570.8_10Ag259100.v2.1	0.878982	0.642135	0.452957	3.59748e-159	4.91077e-154	INRPK1	QOR28965.1 plant elicitor peptides receptor 1 [Saccharum hybrid cultivar]
Epidermis	SoffiXsponR570.03Ag004400.v2.1	2.46255	1.7538	0.489666	5.64122e-159	7.7006e-154	LDHA	CAD6252237.1 unnamed protein product [Miscanthus lutarioriparius]
Epidermis	SoffiXsponR570.6_9Ag215100.v2.1	1.23623	0.89321	0.468874	3.28686e-158	4.48677e-153	GIP2	CAD6333870.1 unnamed protein product [Miscanthus lutarioriparius]
Epidermis	SoffiXsponR570.01Ag478500.v2.1	2.77905	1.94123	0.51762	5.29457e-158	7.2274e-153	--	-
Epidermis	SoffiXsponR570.06Cg175500.v2.1	1.10723	0.845842	0.388489	8.80321e-158	1.20169e-152	GRXS9	NP_001147414.1 Grx_I1 - glutaredoxin subgroup III [Zea mays]
Epidermis	SoffiXsponR570.08Bg112100.v2.1	1.58087	1.13144	0.482564	2.45059e-157	3.34521e-152	WRKY41	CAD6244966.1 unnamed protein product [Miscanthus lutarioriparius]
Epidermis	SoffiXsponR570.08Ag165500.v2.1	1.17567	0.847294	0.472547	5.94435e-157	8.11439e-152	NIP1	CAD6245708.1 unnamed protein product [Miscanthus lutarioriparius]
Epidermis	SoffiXsponR570.5os1g006000.v2.1	0.625125	0.447417	0.482525	8.50585e-157	1.1611e-151	VAMP725	NP_001354043.1 Vesicle-associated membrane protein 725 [Zea mays]
Epidermis	SoffiXsponR570.06Fg004700.v2.1	0.807317	0.595759	0.438407	1.05329e-156	1.43781e-151	TFIIAy	ACZ58035.1 TFIIA small subunity [Saccharum hybrid cultivar SP80-3280]
Epidermis	SoffiXsponR570.08Ag058000.v2.1	0.985575	0.670481	0.55577	1.67886e-156	2.29174e-151	ACBP3	AGT15941.1 acyl-CoA-binding protein [Saccharum hybrid cultivar R570]
Epidermis	SoffiXsponR570.6_9Ag267000.v2.1	1.45941	1.08157	0.432254	2.59942e-156	3.54836e-151	GOS2	CAD6271691.1 unnamed protein product [Miscanthus lutarioriparius]
Epidermis	SoffiXsponR570.05Eg137800.v2.1	0.600093	0.418275	0.520735	1.08393e-155	1.47963e-150	--	XP_002460104.1 uncharacterized protein LOC8055566 [Sorghum bicolor]
Epidermis	SoffiXsponR570.03Bg124400.v2.1	0.638281	0.45459	0.489624	2.87178e-154	3.92015e-149	At2g33490	CAD6244393.1 unnamed protein product [Miscanthus lutarioriparius]
Epidermis	SoffiXsponR570.1Z221300.v2.1	1.12492	0.812978	0.468531	2.35501e-153	3.21472e-148	ERD15	XP_002463334.1 protein EARLY RESPONSIVE TO DEHYDRATION 15 [Sorghum bicolor]
Epidermis	SoffiXsponR570.03Dg202900.v2.1	1.23454	0.951313	0.375979	4.38254e-153	5.98243e-148	--	XP_002454156.2 wall-associated receptor kinase 5 [Sorghum bicolor]
Epidermis	SoffiXsponR570.07Ag245000.v2.1	1.13219	0.871345	0.377797	5.14516e-153	7.02345e-148	ERF3	XP_021318083.1 ethylene-responsive transcription factor 3-like [Sorghum bicolor]
Epidermis	SoffiXsponR570.7_10Ag368400.v2.1	3.13067	2.34855	0.4147	5.76611e-153	7.87109e-148	TSJT1	CAD6261714.1 unnamed protein product [Miscanthus lutarioriparius]
Epidermis	SoffiXsponR570.6_9Ag042000.v2.1	1.01735	0.744452	0.450571	1.64232e-152	2.24187e-147	OsI_35105	NP_001149198.1 Pyruvate kinase 1, cytosolic [Zea mays]
Epidermis	SoffiXsponR570.02Ag217000.v2.1	0.983618	0.732562	0.425147	2.68514e-152	3.66537e-147	--	AGT16867.1 Protein of unknown function DUF1645 [Saccharum hybrid cultivar R570]
Epidermis	SoffiXsponR570.05Eg275100.v2.1	0.908442	0.662835	0.454744	3.23832e-152	4.4205e-147	--	KAG0545115.1 hypothetical protein BDA96_02G333900 [Sorghum bicolor]
Epidermis	SoffiXsponR570.01Ag415500.v2.1	1.09687	0.754913	0.53901	2.81195e-151	3.83848e-146	GSTZ5	CAD6341238.1 unnamed protein product [Miscanthus lutarioriparius]
Epidermis	SoffiXsponR570.05Dg316500.v2.1	1.07692	0.82475	0.384878	3.03876e-151	4.14809e-146	URGT2	XP_002463085.1 UDP-rhamnose/UDP-galactose transporter 2 [Sorghum bicolor]
Epidermis	SoffiXsponR570.03Cg293000.v2.1	0.898974	0.641482	0.48687	5.27489e-151	7.20055e-146	RPL12A	XP_002446345.1 60S ribosomal protein L12-1 [Sorghum bicolor]
Epidermis	SoffiXsponR570.01Cg220700.v2.1	0.741543	0.550016	0.431056	2.40278e-150	3.27993e-145	INO80	CAD6211199.1 unnamed protein product [Miscanthus lutarioriparius]
Epidermis	SoffiXsponR570.07Ag045400.v2.1	0.940638	0.705787	0.414407	2.49039e-150	3.39953e-145	Os01g0679700	XP_035822574.1 60S ribosomal protein L37a-like isoform X1 [Zea mays]
Epidermis	SoffiXsponR570.05Eg038300.v2.1	1.07312	0.823669	0.381671	3.41233e-150	4.65804e-145	PEX13	KAG0541660.1 hypothetical protein BDA96_02G036200 [Sorghum bicolor]
Epidermis	SoffiXsponR570.01Ag161000.v2.1	1.09479	0.847138	0.369988	1.76418e-149	2.40822e-144	DNAJ1	XP_002466747.1 dnaJ protein homolog [Sorghum bicolor]
Epidermis	SoffiXsponR570.5_9Ag242400.v2.1	0.806719	0.583769	0.466669	1.82103e-149	2.48582e-144	--	NP_001143283.1 uncharacterized protein LOC100275817 [Zea mays]
Epidermis	SoffiXsponR570.04Cg057800.v2.1	1.02267	0.732078	0.482265	2.4419e-149	3.33333e-144	ERF008	XP_002436552.1 ethylene-responsive transcription factor RAP2-1 [Sorghum bicolor]
Epidermis	SoffiXsponR570.03Eg044900.v2.1	1.0463	0.788423	0.408258	3.21238e-149	4.38509e-144	Os02g0149800	XP_002451549.2 probable protein phosphatase 2C 45 [Sorghum bicolor]
Epidermis	SoffiXsponR570.01Fg309300.v2.1	0.82177	0.596981	0.461048	5.02692e-149	6.86205e-144	Os08g0191100	XP_002465901.1 putative aconitate hydratase, cytoplasmic [Sorghum bicolor]
Epidermis	SoffiXsponR570.04Ag234200.v2.1	1.09828	0.837189	0.39162	1.68555e-148	2.30088e-143	tma7	NP_001351633.1 uncharacterized protein LOC100303964 [Zea mays]
Epidermis	SoffiXsponR570.08Eg097600.v2.1	0.732436	0.547007	0.421145	7.25109e-148	9.89818e-143	--	CAD6245699.1 unnamed protein product [Miscanthus lutarioriparius]
Epidermis	SoffiXsponR570.04Ag206100.v2.1	0.718147	0.487704	0.558274	1.35718e-147	1.85264e-142	WRKY28	XP_002438757.1 WRKY transcription factor WRKY28 [Sorghum bicolor]
Epidermis	SoffiXsponR570.05Dg233300.v2.1	0.733992	0.528442	0.474017	1.52381e-147	2.0801e-142	--	CAD6218536.1 unnamed protein product [Miscanthus lutarioriparius]
Epidermis	SoffiXsponR570.7_10Ag171600.v2.1	1.40298	1.06063	0.403578	1.67734e-147	2.28967e-142	RPP2A	CAD6263846.1 unnamed protein product [Miscanthus lutarioriparius]
Epidermis	SoffiXsponR570.02Fg133500.v2.1	0.933789	0.631562	0.564173	2.40159e-147	3.27832e-142	--	CAD6231653.1 unnamed protein product [Miscanthus lutarioriparius]
Epidermis	SoffiXsponR570.5_9Ag054500.v2.1	0.922807	0.62897	0.553037	3.22247e-147	4.39887e-142	DAHPS2	KAF8679247.1 hypothetical protein HU200_046024 [Digitaria exilis]
Epidermis	SoffiXsponR570.5_9Ag157400.v2.1	0.749134	0.559604	0.420817	7.34943e-147	1.00324e-141	--	XP_021310629.1 uncharacterized protein LOC8062079 isoform X1 [Sorghum bicolor]
Epidermis	SoffiXsponR570.01Bg366700.v2.1	6.86464	5.21871	0.39549	1.23352e-146	1.68383e-141	PDC2	CAD6210756.1 unnamed protein product [Miscanthus lutarioriparius]
Epidermis	SoffiXsponR570.05Eg279800.v2.1	1.0183	0.761148	0.419912	2.05272e-146	2.80209e-141	--	CAD6217838.1 unnamed protein product [Miscanthus lutarioriparius]
Epidermis	SoffiXsponR570.05Dg183800.v2.1	0.910508	0.675826	0.43002	2.3608e-146	3.22264e-141	TET8	AGT16475.1 senescence-associated protein [Saccharum hybrid cultivar R570]
Epidermis	SoffiXsponR570.04Ag160400.v2.1	1.38488	1.06507	0.378814	2.73223e-146	3.72966e-141	RPL11	XP_002454974.2 60S ribosomal protein L11 [Sorghum bicolor]
Epidermis	SoffiXsponR570.03Fg040700.v2.1	0.706495	0.503108	0.489811	2.84178e-146	3.8792e-141	RGG2	XP_002451511.1 guanine nucleotide-binding protein subunit gamma 2 [Sorghum bicolor]
Epidermis	SoffiXsponR570.05Dg243500.v2.1	0.988531	0.721159	0.454969	4.94379e-146	6.74856e-141	--	CAD6218457.1 unnamed protein product [Miscanthus lutarioriparius]
Epidermis	SoffiXsponR570.03Cg142900.v2.1	0.766896	0.553828	0.469594	4.98235e-146	6.8012e-141	--	-
Epidermis	SoffiXsponR570.05Gg060200.v2.1	1.15892	0.878325	0.399952	9.15101e-146	1.24917e-140	IAA31	CAD6226503.1 unnamed protein product [Miscanthus lutarioriparius]
Epidermis	SoffiXsponR570.04Ag154300.v2.1	1.31059	1.0172	0.36561	3.4943e-145	4.76993e-140	--	XP_002437073.1 uncharacterized protein LOC8072638 [Sorghum bicolor]
Epidermis	SoffiXsponR570.01Dg313400.v2.1	1.39642	1.08746	0.36077	6.63385e-145	9.0556e-140	sec61a	XP_004981662.1 protein transport protein Sec61 subunit alpha [Setaria italica]
Epidermis	SoffiXsponR570.03Ag185900.v2.1	0.823913	0.625064	0.398488	6.98927e-145	9.54077e-140	AFC2	CAD6243811.1 unnamed protein product [Miscanthus lutarioriparius]
Epidermis	SoffiXsponR570.01Bg320800.v2.1	0.988799	0.736593	0.42481	7.1263e-145	9.72783e-140	At2g23930	XP_002467703.1 probable small nuclear ribonucleoprotein G [Sorghum bicolor]
Epidermis	SoffiXsponR570.01Ag102200.v2.1	1.82417	1.32677	0.459326	1.39336e-144	1.90203e-139	--	-
Epidermis	SoffiXsponR570.07Bg261300.v2.1	0.90002	0.664939	0.436733	3.71714e-144	5.07412e-139	NHL6	CAD6259072.1 unnamed protein product [Miscanthus lutarioriparius]
Epidermis	SoffiXsponR570.7os1g073000.v2.1	1.2324	0.948465	0.377808	4.89316e-144	6.67945e-139	--	CAD6259248.1 unnamed protein product [Miscanthus lutarioriparius]
Epidermis	SoffiXsponR570.04Eg046900.v2.1	1.76074	1.35511	0.377775	7.55975e-144	1.03195e-138	RPL11	XP_002454974.2 60S ribosomal protein L11 [Sorghum bicolor]
Epidermis	SoffiXsponR570.01Bg319600.v2.1	0.762532	0.570358	0.41893	1.18393e-143	1.61614e-138	--	CAD6211516.1 unnamed protein product [Miscanthus lutarioriparius]
Epidermis	SoffiXsponR570.01Bg029000.v2.1	1.0532	0.766525	0.458373	1.21525e-143	1.65889e-138	--	CAD6207440.1 unnamed protein product [Miscanthus lutarioriparius]
Epidermis	SoffiXsponR570.03Gg041400.v2.1	1.15847	0.899985	0.364245	1.64327e-143	2.24317e-138	SAPK7	CAD6250725.1 unnamed protein product [Miscanthus lutarioriparius]
Epidermis	SoffiXsponR570.02Bg289200.v2.1	0.807259	0.611219	0.401343	1.91533e-143	2.61454e-138	PUB16	XP_002458693.2 U-box domain-containing protein 16 [Sorghum bicolor]
Epidermis	SoffiXsponR570.06Cg110500.v2.1	1.05229	0.78846	0.416425	1.12562e-142	1.53653e-137	UBC7	XP_021303552.1 ubiquitin-conjugating enzyme E2 7 [Sorghum bicolor]
Epidermis	SoffiXsponR570.10os1g060400.v2.1	1.01767	0.785404	0.373765	1.51803e-142	2.0722e-137	GF14D	XP_002449656.1 14-3-3-like protein GF14-D [Sorghum bicolor]
Epidermis	SoffiXsponR570.09Bg037500.v2.1	1.23383	0.94421	0.385961	5.04378e-142	6.88506e-137	--	KAG0519995.1 hypothetical protein BDA96_08G034900 [Sorghum bicolor]
Epidermis	SoffiXsponR570.03Cg034700.v2.1	0.834804	0.606951	0.459859	1.13339e-141	1.54715e-136	--	CAD6248162.1 unnamed protein product [Miscanthus lutarioriparius]
Epidermis	SoffiXsponR570.07Eg109700.v2.1	2.54844	1.97793	0.365624	3.69883e-141	5.04912e-136	ERF2	CAD6260099.1 unnamed protein product [Miscanthus lutarioriparius]
Epidermis	SoffiXsponR570.01Fg238800.v2.1	0.702962	0.511249	0.459421	5.36542e-141	7.32412e-136	--	CAD6210372.1 unnamed protein product [Miscanthus lutarioriparius]
Epidermis	SoffiXsponR570.03Dg316100.v2.1	0.806571	0.615529	0.389976	8.94942e-141	1.22165e-135	GAE1	XP_002452964.1 UDP-glucuronate 4-epimerase 1 [Sorghum bicolor]
Epidermis	SoffiXsponR570.07Bg257700.v2.1	1.25466	0.972569	0.367425	1.68446e-140	2.29939e-135	--	CAD6259105.1 unnamed protein product [Miscanthus lutarioriparius]
Epidermis	SoffiXsponR570.07Eg158900.v2.1	1.10287	0.825705	0.417559	1.36816e-139	1.86762e-134	--	-
Epidermis	SoffiXsponR570.01Ag090900.v2.1	1.07892	0.746892	0.530622	3.36888e-139	4.59873e-134	PI21	AOZ57143.1 hypothetical protein Sh245F11_g0290 [Saccharum hybrid cultivar R570]
Epidermis	SoffiXsponR570.02Dg169800.v2.1	0.674849	0.483574	0.480827	8.547e-139	1.16672e-133	--	NP_001183805.1 uncharacterized protein LOC100502398 [Zea mays]
Epidermis	SoffiXsponR570.09Cg015400.v2.1	0.744059	0.537609	0.46886	1.11445e-138	1.52129e-133	--	-
Epidermis	SoffiXsponR570.01Ag049100.v2.1	0.842163	0.635666	0.405831	1.27902e-138	1.74594e-133	MPC1	XP_002463699.2 uncharacterized protein LOC8061128 isoform X1 [Sorghum bicolor]
Epidermis	SoffiXsponR570.01Fg305400.v2.1	1.2627	0.955448	0.402265	1.59921e-138	2.18301e-133	RPL21E	AGT17078.1 60S ribosomal protein L21 [Saccharum hybrid cultivar R570]
Epidermis	SoffiXsponR570.6us88g005700.v2.1	0.809191	0.603622	0.422834	3.06689e-138	4.18648e-133	UBF9	NP_001131602.1 Ubiquitin-40S ribosomal protein S27a-like [Zea mays]
Epidermis	SoffiXsponR570.05Bg035100.v2.1	0.83114	0.611375	0.443034	3.60564e-138	4.92192e-133	CIPK23	AJL33748.1 CBL-interacting protein kinase 23 [Saccharum hybrid cultivar ROC22]
Epidermis	SoffiXsponR570.08Ag206900.v2.1	5.04975	3.61797	0.481033	3.70462e-138	5.05703e-133	--	XP_002445922.1 uncharacterized protein LOC8064044 [Sorghum bicolor]
Epidermis	SoffiXsponR570.02Eg180800.v2.1	0.958487	0.62284	0.621897	3.95315e-138	5.39629e-133	A1	CAD6230694.1 unnamed protein product [Miscanthus lutarioriparius]
Epidermis	SoffiXsponR570.06Cg120400.v2.1	0.855058	0.652347	0.390383	8.62397e-138	1.17722e-132	UBC11	XP_025805902.1 ubiquitin-conjugating enzyme E2 11 isoform X1 [Panicum hallii]
Epidermis	SoffiXsponR570.05Bg330600.v2.1	0.91951	0.680113	0.435092	1.13717e-137	1.55231e-132	--	CAD6217144.1 unnamed protein product [Miscanthus lutarioriparius]
Epidermis	SoffiXsponR570.08Dg147300.v2.1	1.50327	1.1465	0.390869	5.18657e-137	7.07998e-132	ACL1.3	CAD6245715.1 unnamed protein product [Miscanthus lutarioriparius]
Epidermis	SoffiXsponR570.05Bg309200.v2.1	1.12919	0.877595	0.363658	1.99418e-136	2.72217e-131	URGT2	XP_002463085.1 UDP-rhamnose/UDP-galactose transporter 2 [Sorghum bicolor]
Epidermis	SoffiXsponR570.02Cg222000.v2.1	0.624544	0.449852	0.473353	3.17778e-136	4.33785e-131	ISU1	CAD6230489.1 unnamed protein product [Miscanthus lutarioriparius]
Epidermis	SoffiXsponR570.8_10Ag098700.v2.1	0.695045	0.508259	0.451543	3.2855e-136	4.48491e-131	RPS29	RCV40670.1 hypothetical protein SETIT_9G073900v2 [Setaria italica]
Epidermis	SoffiXsponR570.7_10Ag070800.v2.1	0.662529	0.483307	0.455044	3.56286e-136	4.86352e-131	NAC071	CAD6257868.1 unnamed protein product [Miscanthus lutarioriparius]
Epidermis	SoffiXsponR570.01Ag480800.v2.1	0.61504	0.455189	0.434213	6.79833e-136	9.28013e-131	VPS37-2	XP_021306544.1 vacuolar protein-sorting-associated protein 37 homolog 1 isoform X1 [Sorghum bicolor]
Epidermis	SoffiXsponR570.07Eg217900.v2.1	0.856274	0.63616	0.428681	9.49431e-136	1.29603e-130	CAF1-11	CAD6258995.1 unnamed protein product [Miscanthus lutarioriparius]
Epidermis	SoffiXsponR570.05Cg052700.v2.1	0.710686	0.530087	0.422982	2.68689e-135	3.66776e-130	LFG4	CAD6220937.1 unnamed protein product [Miscanthus lutarioriparius]
Epidermis	SoffiXsponR570.02Eg183400.v2.1	0.681805	0.497072	0.455907	3.24466e-135	4.42915e-130	--	AGT16867.1 Protein of unknown function DUF1645 [Saccharum hybrid cultivar R570]
Epidermis	SoffiXsponR570.07Dg182600.v2.1	0.994376	0.759437	0.388861	3.50449e-135	4.78384e-130	RPL27C	CAD6262187.1 unnamed protein product [Miscanthus lutarioriparius]
Epidermis	SoffiXsponR570.06Cg005200.v2.1	0.706612	0.503019	0.490304	5.20585e-135	7.10629e-130	--	-
Epidermis	SoffiXsponR570.05Eg144100.v2.1	0.651596	0.478564	0.445266	2.01572e-134	2.75157e-129	DDB_G0291350	CAD6225140.1 unnamed protein product [Miscanthus lutarioriparius]
Epidermis	SoffiXsponR570.02Bg215100.v2.1	0.778155	0.589442	0.400707	2.05564e-134	2.80607e-129	UGT88F3	CAD6230182.1 unnamed protein product [Miscanthus lutarioriparius]
Epidermis	SoffiXsponR570.02Ag213900.v2.1	0.95381	0.622444	0.615758	5.19219e-134	7.08764e-129	A1	CAD6230694.1 unnamed protein product [Miscanthus lutarioriparius]
Epidermis	SoffiXsponR570.01Dg191600.v2.1	0.892725	0.637739	0.485249	7.78616e-134	1.06286e-128	AOC	QFS21954.1 allene oxide cyclase protein [Saccharum hybrid cultivar]
Epidermis	SoffiXsponR570.06Cg091700.v2.1	0.712426	0.529958	0.426863	1.34634e-133	1.83784e-128	NAC078	CAD6333758.1 unnamed protein product [Miscanthus lutarioriparius]
Epidermis	SoffiXsponR570.01Eg385800.v2.1	1.08329	0.815035	0.410488	6.5095e-133	8.88586e-128	--	-
Epidermis	SoffiXsponR570.08Dg052200.v2.1	0.812311	0.607608	0.41889	1.2725e-132	1.73704e-127	ERF3	CAD6265881.1 unnamed protein product [Miscanthus lutarioriparius]
Epidermis	SoffiXsponR570.01Eg387500.v2.1	0.705716	0.536405	0.395763	3.28358e-132	4.48229e-127	VPS37-2	XP_021306544.1 vacuolar protein-sorting-associated protein 37 homolog 1 isoform X1 [Sorghum bicolor]
Epidermis	SoffiXsponR570.05Cg348800.v2.1	1.45233	1.09672	0.40518	4.39511e-132	5.99959e-127	CYP709B2	CAD6216957.1 unnamed protein product [Miscanthus lutarioriparius]
Epidermis	SoffiXsponR570.02Ag347200.v2.1	0.722197	0.526501	0.455958	1.55429e-131	2.12169e-126	HSPRO2	XP_021313729.1 nematode resistance protein-like HSPRO1 [Sorghum bicolor]
Epidermis	SoffiXsponR570.06Ag111200.v2.1	0.750605	0.578916	0.374701	1.26412e-130	1.7256e-125	lip	CAD6272163.1 unnamed protein product [Miscanthus lutarioriparius]
Epidermis	SoffiXsponR570.01Cg258700.v2.1	0.700992	0.520375	0.429846	2.34196e-130	3.19692e-125	FAD7	CAD6203207.1 unnamed protein product [Miscanthus lutarioriparius]
Epidermis	SoffiXsponR570.8_5Ag134200.v2.1	3.03669	2.31582	0.390975	2.56731e-130	3.50454e-125	GPN1	AGT16863.1 NADP-dependent glyceraldehyde-3-phosphate dehydrogenase [Saccharum hybrid cultivar R570]
Epidermis	SoffiXsponR570.06Ag068500.v2.1	0.777556	0.600949	0.371703	4.25655e-130	5.81045e-125	CCDC25	XP_002440815.1 coiled-coil domain-containing protein 25 [Sorghum bicolor]
Epidermis	SoffiXsponR570.01Dg069100.v2.1	0.801315	0.589081	0.443903	1.55227e-129	2.11894e-124	--	QHD26879.1 22 kDa peroxisomal membrane protein [Saccharum hybrid cultivar]
Epidermis	SoffiXsponR570.06Fg158500.v2.1	0.806148	0.614088	0.392598	1.6249e-129	2.21809e-124	--	CAD6332764.1 unnamed protein product [Miscanthus lutarioriparius]
Epidermis	SoffiXsponR570.04Fg142500.v2.1	0.651805	0.47896	0.444536	3.8708e-129	5.28387e-124	Mindy1	CAD6338321.1 unnamed protein product [Miscanthus lutarioriparius]
Epidermis	SoffiXsponR570.06Cg033400.v2.1	0.787979	0.599886	0.393469	9.2373e-129	1.26095e-123	IAA15	XP_002440705.1 auxin-responsive protein IAA15 [Sorghum bicolor]
Epidermis	SoffiXsponR570.01Dg340000.v2.1	9.31442	7.02075	0.40784	5.11096e-128	6.97677e-123	--	CAD6202305.1 unnamed protein product [Miscanthus lutarioriparius]
Epidermis	SoffiXsponR570.09Bg061400.v2.1	1.06298	0.827581	0.361138	1.2177e-127	1.66223e-122	NRPB10	AQK39614.1 DNA-directed RNA polymerases II IV and V subunit 10 [Zea mays]
Epidermis	SoffiXsponR570.02Bg235000.v2.1	1.14601	0.852846	0.42626	1.22895e-127	1.67759e-122	RTNLB1	KAG0539304.1 hypothetical protein BDA96_03G311700 [Sorghum bicolor]
Epidermis	SoffiXsponR570.05Bg048600.v2.1	1.03602	0.783101	0.403781	1.45986e-127	1.9928e-122	RPL15	XP_002461521.1 60S ribosomal protein L15-1 [Sorghum bicolor]
Epidermis	SoffiXsponR570.03Dg136900.v2.1	0.660913	0.488304	0.436681	1.56868e-127	2.14134e-122	CCP1	CAD6251041.1 unnamed protein product [Miscanthus lutarioriparius]
Epidermis	SoffiXsponR570.04Cg194100.v2.1	0.747105	0.572519	0.383988	3.47656e-127	4.74571e-122	--	ACG36859.1 CUE domain containing protein [Zea mays]
Epidermis	SoffiXsponR570.07Eg166400.v2.1	0.76386	0.581738	0.392939	4.96537e-127	6.77802e-122	RPL27C	CAD6262187.1 unnamed protein product [Miscanthus lutarioriparius]
Epidermis	SoffiXsponR570.01Ag296600.v2.1	1.73185	1.34553	0.364142	5.26869e-127	7.19207e-122	NDPK1	XP_002464921.1 nucleoside diphosphate kinase 1 [Sorghum bicolor]
Epidermis	SoffiXsponR570.07Dg056400.v2.1	1.10447	0.848018	0.381194	6.93806e-127	9.47086e-122	RPP2A	CAD6263846.1 unnamed protein product [Miscanthus lutarioriparius]
Epidermis	SoffiXsponR570.6us88g095500.v2.1	0.961197	0.734985	0.387117	2.46338e-126	3.36266e-121	act10	CAD6207494.1 unnamed protein product [Miscanthus lutarioriparius]
Epidermis	SoffiXsponR570.02Dg404600.v2.1	0.613846	0.454738	0.432844	2.53094e-125	3.45489e-120	--	CAD6234825.1 unnamed protein product [Miscanthus lutarioriparius]
Epidermis	SoffiXsponR570.07Ag260400.v2.1	0.835699	0.619693	0.43143	1.75142e-123	2.39079e-118	NHL1	CAD6261662.1 unnamed protein product [Miscanthus lutarioriparius]
Epidermis	SoffiXsponR570.01Ag376700.v2.1	1.00626	0.759127	0.406586	2.02404e-123	2.76293e-118	RPS21	CAD6203612.1 unnamed protein product [Miscanthus lutarioriparius]
Epidermis	SoffiXsponR570.07Bg263300.v2.1	0.677861	0.512763	0.402699	2.13911e-123	2.92001e-118	Os04g0679100	XP_002447333.1 clathrin light chain 1 [Sorghum bicolor]
Epidermis	SoffiXsponR570.10Cg002900.v2.1	0.984218	0.72747	0.43609	2.0887e-122	2.85121e-117	CIPK14	CAD6258682.1 unnamed protein product [Miscanthus lutarioriparius]
Epidermis	SoffiXsponR570.04Ag026700.v2.1	0.837061	0.638621	0.390372	2.70942e-122	3.69852e-117	PEX11-5	XP_002436385.1 peroxisomal membrane protein 11-5 [Sorghum bicolor]
Epidermis	SoffiXsponR570.07Eg175900.v2.1	1.45493	1.06607	0.448644	1.83469e-121	2.50446e-116	--	AWA44993.1 hypothetical protein SO148P11_000001 [Saccharum officinarum]
Epidermis	SoffiXsponR570.08Cg094300.v2.1	0.868326	0.676475	0.360201	6.18945e-121	8.44896e-116	MBF1A	XP_002445382.1 multiprotein-bridging factor 1a [Sorghum bicolor]
Epidermis	SoffiXsponR570.04Ag064600.v2.1	0.701084	0.519907	0.431334	1.11495e-119	1.52198e-114	CCOAOMT1	CAD6337557.1 unnamed protein product [Miscanthus lutarioriparius]
Epidermis	SoffiXsponR570.7os1g057000.v2.1	1.81232	1.39872	0.373731	1.95892e-119	2.67405e-114	--	-
Epidermis	SoffiXsponR570.06Gg143000.v2.1	0.671667	0.498351	0.430584	2.97895e-119	4.06644e-114	--	CAD6332764.1 unnamed protein product [Miscanthus lutarioriparius]
Epidermis	SoffiXsponR570.01Eg434000.v2.1	0.809929	0.630124	0.36216	3.27499e-119	4.47056e-114	--	XP_002468610.1 uncharacterized protein LOC8061645 [Sorghum bicolor]
Epidermis	SoffiXsponR570.02Dg279100.v2.1	0.994834	0.751262	0.405139	3.81021e-118	5.20116e-113	Os01g0760600	XP_021312125.1 aspartate aminotransferase, cytoplasmic [Sorghum bicolor]
Epidermis	SoffiXsponR570.02Cg311200.v2.1	0.825325	0.635606	0.37683	4.87558e-118	6.65546e-113	NAC068	AIS74871.1 NAC4 [Miscanthus lutarioriparius]
Epidermis	SoffiXsponR570.01Cg192300.v2.1	0.772931	0.565756	0.450158	5.09475e-118	6.95464e-113	TIFY10A	XP_002465159.1 protein TIFY 10a isoform X2 [Sorghum bicolor]
Epidermis	SoffiXsponR570.04Dg034500.v2.1	0.681181	0.527937	0.367673	8.45653e-118	1.15437e-112	PBA1	CAD6343866.1 unnamed protein product [Miscanthus lutarioriparius]
Epidermis	SoffiXsponR570.01Fg232600.v2.1	0.707173	0.527332	0.423353	4.76582e-117	6.50563e-112	Os03g0252800	CAD6210448.1 unnamed protein product [Miscanthus lutarioriparius]
Epidermis	SoffiXsponR570.03Cg282300.v2.1	0.69712	0.52542	0.407937	1.00762e-116	1.37546e-111	--	CAD6242665.1 unnamed protein product [Miscanthus lutarioriparius]
Epidermis	SoffiXsponR570.02Ag265600.v2.1	1.75816	1.36505	0.365116	1.42295e-116	1.94242e-111	RPS24A	XP_002458422.1 40S ribosomal protein S24-1 [Sorghum bicolor]
Epidermis	SoffiXsponR570.04Gg076300.v2.1	0.935127	0.719084	0.379002	3.67575e-116	5.01762e-111	OPR1	CAD6339818.1 unnamed protein product [Miscanthus lutarioriparius]
Epidermis	SoffiXsponR570.01Fg322400.v2.1	0.787962	0.60382	0.384009	1.09857e-114	1.49962e-109	--	XP_002468610.1 uncharacterized protein LOC8061645 [Sorghum bicolor]
Epidermis	SoffiXsponR570.06Gg099800.v2.1	0.940994	0.707787	0.41087	2.76429e-114	3.77342e-109	--	XP_002440080.1 uncharacterized protein LOC8082977 [Sorghum bicolor]
Epidermis	SoffiXsponR570.05Eg030100.v2.1	0.735817	0.5503	0.419128	1.60993e-112	2.19766e-107	--	-
Epidermis	SoffiXsponR570.08Ag109100.v2.1	0.656282	0.508413	0.368315	4.26874e-111	5.82708e-106	OsI_027940	CAD6244855.1 unnamed protein product [Miscanthus lutarioriparius]
Epidermis	SoffiXsponR570.01Eg418800.v2.1	0.984635	0.759684	0.374189	8.54478e-111	1.16641e-105	RPL21E	AGT17078.1 60S ribosomal protein L21 [Saccharum hybrid cultivar R570]
Epidermis	SoffiXsponR570.05Dg167200.v2.1	0.818232	0.614934	0.412079	4.00776e-110	5.47083e-105	ARB_01444	CAD6219492.1 unnamed protein product [Miscanthus lutarioriparius]
Epidermis	SoffiXsponR570.01Bg062100.v2.1	0.665415	0.49492	0.427057	7.81619e-110	1.06696e-104	SYP121	XP_002466338.1 syntaxin-121 [Sorghum bicolor]
Epidermis	SoffiXsponR570.04Ag160200.v2.1	0.91089	0.690656	0.399309	8.51269e-110	1.16203e-104	RPL11	XP_002454974.2 60S ribosomal protein L11 [Sorghum bicolor]
Epidermis	SoffiXsponR570.07Dg034200.v2.1	0.905974	0.693358	0.385868	8.93719e-110	1.21998e-104	CEQORH	CAD6261208.1 unnamed protein product [Miscanthus lutarioriparius]
Epidermis	SoffiXsponR570.02Ag179800.v2.1	0.92351	0.712979	0.373269	1.1722e-109	1.60013e-104	IQM4	CAD6238200.1 unnamed protein product [Miscanthus lutarioriparius]
Epidermis	SoffiXsponR570.5_9Ag215700.v2.1	0.771501	0.591842	0.382457	1.13979e-108	1.55588e-103	EREBP1	CAD6219103.1 unnamed protein product [Miscanthus lutarioriparius]
Epidermis	SoffiXsponR570.02Bg118300.v2.1	0.826487	0.64381	0.360356	1.17201e-107	1.59987e-102	ACLB-1	AFO64345.1 putative ATP citrate lyase [Saccharum hybrid cultivar GT28]
Epidermis	SoffiXsponR570.02Cg344400.v2.1	1.59599	1.21009	0.399335	4.91446e-107	6.70854e-102	HTR2	EOY31042.1 Histone superfamily protein [Theobroma cacao]
Epidermis	SoffiXsponR570.09Bg108900.v2.1	0.703407	0.538458	0.385525	9.02427e-105	1.23187e-99	HSP70-4	XP_002442353.1 probable mediator of RNA polymerase II transcription subunit 37c [Sorghum bicolor]
Epidermis	SoffiXsponR570.01Eg322200.v2.1	0.917282	0.711653	0.366192	9.75648e-105	1.33182e-99	FAD7	CAD6203207.1 unnamed protein product [Miscanthus lutarioriparius]
Epidermis	SoffiXsponR570.03Cg317700.v2.1	1.2278	0.943527	0.379935	4.22041e-104	5.76111e-99	PP2B1	CAD6249019.1 unnamed protein product [Miscanthus lutarioriparius]
Epidermis	SoffiXsponR570.03Fg052200.v2.1	0.631028	0.484227	0.382019	3.65769e-103	4.99297e-98	Os01g0679700	NP_001147066.1 60S ribosomal protein L37a isoform 2 [Zea mays]
Epidermis	SoffiXsponR570.03Ag332200.v2.1	0.789614	0.592023	0.415494	1.88572e-102	2.57412e-97	RPL23A	KAG6481193.1 hypothetical protein ZIOFF_057789 [Zingiber officinale]
Epidermis	SoffiXsponR570.01Dg182400.v2.1	1.15744	0.885087	0.387041	3.44568e-102	4.70355e-97	GSTU18	CAD6341956.1 unnamed protein product [Miscanthus lutarioriparius]
Epidermis	SoffiXsponR570.08Cg155200.v2.1	0.703952	0.52545	0.421926	6.371e-101	8.6968e-96	ACL1.3	CAD6245715.1 unnamed protein product [Miscanthus lutarioriparius]
Epidermis	SoffiXsponR570.09Cg035700.v2.1	1.0743	0.79408	0.436042	1.11365e-98	1.5202e-93	At5g22580	KAG0520040.1 hypothetical protein BDA96_08G038700 [Sorghum bicolor]
Epidermis	SoffiXsponR570.01Dg180100.v2.1	0.930126	0.721232	0.366964	2.75996e-94	3.76751e-89	GSTU6	CAD6340682.1 unnamed protein product [Miscanthus lutarioriparius]
Epidermis	SoffiXsponR570.07Eg175700.v2.1	1.42797	1.10701	0.367306	4.02716e-93	5.49732e-88	--	XP_034603848.1 uncharacterized protein LOC117863997 [Setaria viridis]
Epidermis	SoffiXsponR570.06Fg109400.v2.1	0.871797	0.667233	0.3858	1.98403e-92	2.70832e-87	--	KAG0518812.1 hypothetical protein BDA96_09G209300 [Sorghum bicolor]
Epidermis	SoffiXsponR570.04Bg046200.v2.1	1.27561	0.984477	0.373763	2.81714e-92	3.84557e-87	Os07g0631100	XP_039807551.1 transcription elongation factor 1 homolog [Panicum virgatum]
Epidermis	SoffiXsponR570.4us91g066700.v2.1	2.20607	1.53431	0.523884	4.31757e-91	5.89374e-86	--	CAD6337789.1 unnamed protein product [Miscanthus lutarioriparius]
Epidermis	SoffiXsponR570.01Eg036400.v2.1	0.803822	0.626059	0.360577	1.06924e-85	1.45958e-80	--	CAD6215217.1 unnamed protein product [Miscanthus lutarioriparius]
Epidermis	SoffiXsponR570.06Fg010100.v2.1	1.6282	1.22507	0.410412	2.9792e-46	4.06679e-41	--	CAD6273282.1 unnamed protein product [Miscanthus lutarioriparius]
Meristem	SoffiXsponR570.01Bg010200.v2.1	2.61032	0.617381	2.07999	0	0	OsI_002060	XP_002463507.1 probable histone H2A.5 [Sorghum bicolor]
Meristem	SoffiXsponR570.01Ag009700.v2.1	3.79144	0.912462	2.05491	0	0	OsI_002060	XP_002463507.1 probable histone H2A.5 [Sorghum bicolor]
Meristem	SoffiXsponR570.03Cg230500.v2.1	8.34936	2.03913	2.03371	0	0	At1g07660	KAG4994989.1 hypothetical protein JHK86_031816 [Glycine max]
Meristem	SoffiXsponR570.01Fg214900.v2.1	16.6898	4.35924	1.93682	0	0	OsI_002060	CAD6203133.1 unnamed protein product [Miscanthus lutarioriparius]
Meristem	SoffiXsponR570.05Ag242300.v2.1	7.81294	2.04123	1.93643	0	0	OsI_002060	XP_002462725.1 histone H2A [Sorghum bicolor]
Meristem	SoffiXsponR570.03Dg245700.v2.1	3.65295	0.959936	1.92805	0	0	At1g07660	KAG4994989.1 hypothetical protein JHK86_031816 [Glycine max]
Meristem	SoffiXsponR570.04Bg050500.v2.1	1.8908	0.509129	1.89289	0	0	HTR2	EOY31042.1 Histone superfamily protein [Theobroma cacao]
Meristem	SoffiXsponR570.05Dg061900.v2.1	1.46365	0.40858	1.84088	0	0	OsI_002060	XP_002459460.1 probable histone H2A.5 [Sorghum bicolor]
Meristem	SoffiXsponR570.07Dg065600.v2.1	6.27845	1.79168	1.80909	0	0	HTR2	EOY31042.1 Histone superfamily protein [Theobroma cacao]
Meristem	SoffiXsponR570.01Cg266900.v2.1	28.4089	8.17589	1.79689	0	0	OsI_002060	CAD6203133.1 unnamed protein product [Miscanthus lutarioriparius]
Meristem	SoffiXsponR570.02Cg064700.v2.1	2.12819	0.618329	1.78318	0	0	HTR2	EOY31042.1 Histone superfamily protein [Theobroma cacao]
Meristem	SoffiXsponR570.04Cg052900.v2.1	3.49607	1.03279	1.75919	0	0	HTR2	EOY31042.1 Histone superfamily protein [Theobroma cacao]
Meristem	SoffiXsponR570.06Gg069600.v2.1	26.2017	7.74636	1.75807	0	0	At1g07660	KAG4994989.1 hypothetical protein JHK86_031816 [Glycine max]
Meristem	SoffiXsponR570.02Ag060300.v2.1	2.6212	0.78048	1.74779	0	0	At1g07660	KAG4994989.1 hypothetical protein JHK86_031816 [Glycine max]
Meristem	SoffiXsponR570.07Cg185200.v2.1	29.9065	8.95148	1.74026	0	0	At1g07660	KAG4994989.1 hypothetical protein JHK86_031816 [Glycine max]
Meristem	SoffiXsponR570.02Bg297800.v2.1	1.19542	0.360539	1.72929	0	0	At1g07660	KAG4994989.1 hypothetical protein JHK86_031816 [Glycine max]
Meristem	SoffiXsponR570.05Ag070900.v2.1	2.02352	0.613473	1.7218	0	0	OsI_002060	XP_002459460.1 probable histone H2A.5 [Sorghum bicolor]
Meristem	SoffiXsponR570.02Dg063800.v2.1	4.02658	1.2285	1.71266	0	0	HTR2	EOY31042.1 Histone superfamily protein [Theobroma cacao]
Meristem	SoffiXsponR570.08Bg140400.v2.1	6.43532	1.98018	1.70038	0	0	H2B.5	XP_037439478.1 histone H2B.2-like [Triticum dicoccoides]
Meristem	SoffiXsponR570.4us91g047600.v2.1	1.8113	0.557454	1.7001	0	0	HTR2	EOY31042.1 Histone superfamily protein [Theobroma cacao]
Meristem	SoffiXsponR570.02Bg065500.v2.1	4.20499	1.30529	1.68774	0	0	H2B.2	CAD6232760.1 unnamed protein product [Miscanthus lutarioriparius]
Meristem	SoffiXsponR570.09Dg048700.v2.1	1.96616	0.61035	1.68767	0	0	OsI_012923	CAD6267669.1 unnamed protein product [Miscanthus lutarioriparius]
Meristem	SoffiXsponR570.02Bg065300.v2.1	2.93753	0.9258	1.66583	0	0	H2B.2	CAD6232760.1 unnamed protein product [Miscanthus lutarioriparius]
Meristem	SoffiXsponR570.01Fg215000.v2.1	1.87791	0.598901	1.64874	0	0	OsI_002060	CAD6210655.1 unnamed protein product [Miscanthus lutarioriparius]
Meristem	SoffiXsponR570.02Cg058700.v2.1	5.3538	1.72864	1.63093	0	0	At1g07660	KAG4994989.1 hypothetical protein JHK86_031816 [Glycine max]
Meristem	SoffiXsponR570.01Fg114900.v2.1	2.43968	0.790413	1.62601	0	0	At1g07660	KAG4994989.1 hypothetical protein JHK86_031816 [Glycine max]
Meristem	SoffiXsponR570.01Fg099000.v2.1	1.17741	0.383132	1.6197	0	0	HIS2A	CAD6212060.1 unnamed protein product [Miscanthus lutarioriparius]
Meristem	SoffiXsponR570.8_10Ag339900.v2.1	16.2687	5.32163	1.61216	0	0	H2B.5	GJM89722.1 hypothetical protein PR202_ga05936 [Eleusine coracana subsp. coracana] [Eleusine coracana]
Meristem	SoffiXsponR570.03Bg136900.v2.1	10.0601	3.35151	1.58576	0	0	HTR2	EOY31042.1 Histone superfamily protein [Theobroma cacao]
Meristem	SoffiXsponR570.03Dg163900.v2.1	16.3627	5.55648	1.55817	0	0	HTR2	EOY31042.1 Histone superfamily protein [Theobroma cacao]
Meristem	SoffiXsponR570.02Dg065200.v2.1	2.16923	0.746567	1.53884	0	0	H2B.2	XP_044975695.1 histone H2B.1-like [Hordeum vulgare subsp. vulgare] [Hordeum vulgare]
Meristem	SoffiXsponR570.04Gg052900.v2.1	14.9983	5.18106	1.53348	0	0	HTR2	EOY31042.1 Histone superfamily protein [Theobroma cacao]
Meristem	SoffiXsponR570.02Fg065200.v2.1	13.1681	4.58536	1.52193	0	0	HTR2	EOY31042.1 Histone superfamily protein [Theobroma cacao]
Meristem	SoffiXsponR570.02Eg317900.v2.1	2.16437	0.767364	1.49596	0	0	HTR2	EOY31042.1 Histone superfamily protein [Theobroma cacao]
Meristem	SoffiXsponR570.03Eg123000.v2.1	1.85619	0.661002	1.48961	0	0	HTR2	EOY31042.1 Histone superfamily protein [Theobroma cacao]
Meristem	SoffiXsponR570.03Ag155800.v2.1	4.94775	1.76208	1.48949	0	0	HTR2	EOY31042.1 Histone superfamily protein [Theobroma cacao]
Meristem	SoffiXsponR570.7_10Ag177900.v2.1	5.8865	2.10056	1.48664	0	0	HTR2	EOY31042.1 Histone superfamily protein [Theobroma cacao]
Meristem	SoffiXsponR570.07Ag067800.v2.1	21.9015	7.83878	1.48233	0	0	HTR2	EOY31042.1 Histone superfamily protein [Theobroma cacao]
Meristem	SoffiXsponR570.04Cg052800.v2.1	1.86011	0.67416	1.46423	0	0	HTR2	EOY31042.1 Histone superfamily protein [Theobroma cacao]
Meristem	SoffiXsponR570.05Cg174900.v2.1	13.2318	4.80236	1.46219	0	0	H2B.2	NP_001142082.1 histone H2B.3 [Zea mays]
Meristem	SoffiXsponR570.03Dg259800.v2.1	5.50437	2.00241	1.45884	0	0	H2B.5	CAD6249778.1 unnamed protein product [Miscanthus lutarioriparius]
Meristem	SoffiXsponR570.02Cg066900.v2.1	1.02606	0.376776	1.44533	0	0	H2B.2	CAD6232760.1 unnamed protein product [Miscanthus lutarioriparius]
Meristem	SoffiXsponR570.01Bg294400.v2.1	37.4343	13.789	1.44084	0	0	At1g07660	KAG4994989.1 hypothetical protein JHK86_031816 [Glycine max]
Meristem	SoffiXsponR570.05Ag180100.v2.1	6.95305	2.5821	1.4291	0	0	At1g07660	KAG4994989.1 hypothetical protein JHK86_031816 [Glycine max]
Meristem	SoffiXsponR570.02Fg058800.v2.1	18.5441	6.90958	1.42429	0	0	At1g07660	KAG4994989.1 hypothetical protein JHK86_031816 [Glycine max]
Meristem	SoffiXsponR570.05Cg175200.v2.1	1.04056	0.388251	1.4223	0	0	At1g07660	KAG4994989.1 hypothetical protein JHK86_031816 [Glycine max]
Meristem	SoffiXsponR570.6_9Ag107600.v2.1	6.40172	2.40386	1.41311	0	0	OsI_017523	CAD6273228.1 unnamed protein product [Miscanthus lutarioriparius]
Meristem	SoffiXsponR570.04Bg031300.v2.1	1.49222	0.567408	1.395	0	0	--	XP_002437802.1 early nodulin-93 [Sorghum bicolor]
Meristem	SoffiXsponR570.8_10Ag264500.v2.1	1.75091	0.693946	1.33521	0	0	H2B.5	XP_037439478.1 histone H2B.2-like [Triticum dicoccoides]
Meristem	SoffiXsponR570.01Cg381300.v2.1	5.6075	2.2368	1.32592	0	0	At1g07660	KAG4994989.1 hypothetical protein JHK86_031816 [Glycine max]
Meristem	SoffiXsponR570.5_9Ag217000.v2.1	1.49881	0.600996	1.31839	0	0	At1g07660	KAG4994989.1 hypothetical protein JHK86_031816 [Glycine max]
Meristem	SoffiXsponR570.01Cg267100.v2.1	10.391	4.17252	1.31634	0	0	OsI_010709	XP_002468081.1 histone H2B.1 [Sorghum bicolor]
Meristem	SoffiXsponR570.05Bg169500.v2.1	2.96315	1.19232	1.31335	0	0	H2B.2	NP_001142082.1 histone H2B.3 [Zea mays]
Meristem	SoffiXsponR570.04Cg033400.v2.1	1.44486	0.583963	1.30698	0	0	--	XP_002437802.1 early nodulin-93 [Sorghum bicolor]
Meristem	SoffiXsponR570.05Eg286000.v2.1	8.06017	3.26054	1.3057	0	0	OsI_26380	KAG8080219.1 hypothetical protein GUJ93_ZPchr0007g4548 [Zizania palustris]
Meristem	SoffiXsponR570.05Ag180300.v2.1	30.4443	12.5696	1.27623	0	0	At1g07660	KAG4994989.1 hypothetical protein JHK86_031816 [Glycine max]
Meristem	SoffiXsponR570.05Ag293700.v2.1	12.236	5.09327	1.26447	0	0	OsI_26380	NP_001141988.1 Probable histone H2A.1 [Zea mays]
Meristem	SoffiXsponR570.02Bg300200.v2.1	31.9997	13.4337	1.2522	0	0	H2B.5	NP_001141398.1 histone H2B.4 [Zea mays]
Meristem	SoffiXsponR570.05Ag293900.v2.1	24.2091	10.2675	1.23746	0	0	OsI_025469	NP_001339203.1 Probable histone H2A.2-like [Zea mays]
Meristem	SoffiXsponR570.03Ag188500.v2.1	2.85239	1.21098	1.236	0	0	Os03g0162200	XP_039779847.1 probable histone H2A variant 1 [Panicum virgatum]
Meristem	SoffiXsponR570.05Ag365400.v2.1	29.4379	12.566	1.22815	0	0	H2B.2	CAD6216821.1 unnamed protein product [Miscanthus lutarioriparius]
Meristem	SoffiXsponR570.04Bg023300.v2.1	1.55752	0.665375	1.22701	0	0	--	AFC88826.1 histone H1-like protein [Miscanthus sinensis]
Meristem	SoffiXsponR570.07Dg112100.v2.1	4.07926	1.82315	1.16187	0	0	HTR4	KAG6598700.1 hypothetical protein SDJN03_08478, partial [Cucurbita argyrosperma subsp. sororia] [Cucurbita argyrosperma]
Meristem	SoffiXsponR570.05Cg057400.v2.1	8.68236	3.95324	1.13505	0	0	H1-II	XP_002459445.1 histone H1 [Sorghum bicolor]
Meristem	SoffiXsponR570.07Dg170700.v2.1	29.0468	13.2431	1.13313	0	0	H1-I	CAD6259918.1 unnamed protein product [Miscanthus lutarioriparius]
Meristem	SoffiXsponR570.01Ag055100.v2.1	6.12406	2.82337	1.11707	0	0	At2g30620	XP_002466284.1 histone H1 [Sorghum bicolor]
Meristem	SoffiXsponR570.01Cg027200.v2.1	7.92022	3.67055	1.10954	0	0	At2g30620	XP_002466284.1 histone H1 [Sorghum bicolor]
Meristem	SoffiXsponR570.02Eg300200.v2.1	8.19054	3.81339	1.10289	0	0	H2B.5	NP_001141398.1 histone H2B.4 [Zea mays]
Meristem	SoffiXsponR570.10Dg172700.v2.1	16.4659	7.70299	1.09599	0	0	--	CAD6252878.1 unnamed protein product [Miscanthus lutarioriparius]
Meristem	SoffiXsponR570.05Fg182200.v2.1	24.7137	11.7192	1.07643	0	0	At1g07660	KAG4994989.1 hypothetical protein JHK86_031816 [Glycine max]
Meristem	SoffiXsponR570.07Bg182300.v2.1	34.9411	16.8246	1.05436	0	0	H1-I	CAB3485497.1 unnamed protein product [Digitaria exilis]
Meristem	SoffiXsponR570.05Dg059300.v2.1	2.73713	1.32285	1.04902	0	0	H1-II	XP_002459445.1 histone H1 [Sorghum bicolor]
Meristem	SoffiXsponR570.4us91g066700.v2.1	2.78686	1.38939	1.00419	0	0	--	CAD6337789.1 unnamed protein product [Miscanthus lutarioriparius]
Meristem	SoffiXsponR570.01Bg052300.v2.1	1.86782	0.931585	1.00359	0	0	At2g30620	XP_002466284.1 histone H1 [Sorghum bicolor]
Meristem	SoffiXsponR570.05Eg246200.v2.1	3.89077	1.99971	0.960268	0	0	At1g07660	KAG4994989.1 hypothetical protein JHK86_031816 [Glycine max]
Meristem	SoffiXsponR570.02Eg228700.v2.1	3.2711	1.76473	0.890329	0	0	At1g17710	CAD6237033.1 unnamed protein product [Miscanthus lutarioriparius]
Meristem	SoffiXsponR570.07Cg213800.v2.1	2.31266	1.26636	0.868868	0	0	HTR4	KAG6598700.1 hypothetical protein SDJN03_08478, partial [Cucurbita argyrosperma subsp. sororia] [Cucurbita argyrosperma]
Meristem	SoffiXsponR570.7_10Ag319100.v2.1	5.95595	3.2839	0.85892	0	0	HTR4	PUZ40832.1 hypothetical protein GQ55_9G454400 [Panicum hallii var. hallii] [Panicum hallii]
Meristem	SoffiXsponR570.03Eg286200.v2.1	4.2236	2.39992	0.81549	0	0	CCR1	CAD6241771.1 unnamed protein product [Miscanthus lutarioriparius]
Meristem	SoffiXsponR570.06Ag183600.v2.1	2.98662	1.7039	0.809678	0	0	RPL28A	XP_021302529.1 60S ribosomal protein L28-1-like [Sorghum bicolor]
Meristem	SoffiXsponR570.4us91g066500.v2.1	3.61039	2.06433	0.806481	0	0	--	CAD6337789.1 unnamed protein product [Miscanthus lutarioriparius]
Meristem	SoffiXsponR570.02Dg374900.v2.1	3.48895	2.03254	0.779511	0	0	RBG2	AGT16768.1 glycine-rich RNA-binding protein [Saccharum hybrid cultivar R570]
Meristem	SoffiXsponR570.01Bg448600.v2.1	2.25968	1.32535	0.769749	0	0	RPS28	OEL38380.1 hypothetical protein BAE44_0000602 [Dichanthelium oligosanthes]
Meristem	SoffiXsponR570.04Cg024700.v2.1	7.19936	4.31748	0.737679	0	0	HTR4	KAG6598700.1 hypothetical protein SDJN03_08478, partial [Cucurbita argyrosperma subsp. sororia] [Cucurbita argyrosperma]
Meristem	SoffiXsponR570.03Eg194500.v2.1	5.96522	3.6007	0.728299	0	0	COR410	OEL15894.1 hypothetical protein BAE44_0023085 [Dichanthelium oligosanthes]
Meristem	SoffiXsponR570.04Bg023400.v2.1	36.3222	21.9328	0.727763	0	0	HTR4	KAG6598700.1 hypothetical protein SDJN03_08478, partial [Cucurbita argyrosperma subsp. sororia] [Cucurbita argyrosperma]
Meristem	SoffiXsponR570.03Dg187600.v2.1	3.37386	2.04724	0.720719	0	0	SMD1B	PAN06747.1 hypothetical protein PAHAL_1G285800 [Panicum hallii]
Meristem	SoffiXsponR570.08Ag206900.v2.1	5.69933	3.46044	0.719835	0	0	--	XP_002445922.1 uncharacterized protein LOC8064044 [Sorghum bicolor]
Meristem	SoffiXsponR570.01Ag298600.v2.1	2.93606	1.78326	0.719364	0	0	NDPK1	XP_002464921.1 nucleoside diphosphate kinase 1 [Sorghum bicolor]
Meristem	SoffiXsponR570.03Eg009000.v2.1	2.36916	1.43945	0.718862	0	0	RPL37C	NP_001355176.1 60S ribosomal protein L37-like [Zea mays]
Meristem	SoffiXsponR570.03Ag093400.v2.1	2.70499	1.64659	0.716141	0	0	TET2	CAD6247565.1 unnamed protein product [Miscanthus lutarioriparius]
Meristem	SoffiXsponR570.07Dg226000.v2.1	3.00525	1.83197	0.714088	0	0	DOF5.8	CAD6259063.1 unnamed protein product [Miscanthus lutarioriparius]
Meristem	SoffiXsponR570.07Ag060700.v2.1	4.53389	2.76812	0.711845	0	0	RPP2A	CAD6263846.1 unnamed protein product [Miscanthus lutarioriparius]
Meristem	SoffiXsponR570.07Cg141400.v2.1	4.75552	2.90541	0.710861	0	0	RPL14A	NP_001131311.1 60S ribosomal protein L14-1-like [Zea mays]
Meristem	SoffiXsponR570.01Bg348000.v2.1	2.6818	1.63993	0.709565	0	0	ZBP14	CAD6203428.1 unnamed protein product [Miscanthus lutarioriparius]
Meristem	SoffiXsponR570.04Eg140000.v2.1	2.90175	1.78393	0.70186	0	0	RPL30	XP_002438995.1 60S ribosomal protein L30 [Sorghum bicolor]
Meristem	SoffiXsponR570.6_9Ag294900.v2.1	2.72491	1.69152	0.687887	0	0	RPL28A	XP_021302529.1 60S ribosomal protein L28-1-like [Sorghum bicolor]
Meristem	SoffiXsponR570.03Dg238900.v2.1	5.17613	3.22365	0.683181	0	0	COR410	OEL15894.1 hypothetical protein BAE44_0023085 [Dichanthelium oligosanthes]
Meristem	SoffiXsponR570.03Eg049800.v2.1	3.94074	2.45554	0.682429	0	0	Os01g0679700	NP_001147066.1 60S ribosomal protein L37a isoform 2 [Zea mays]
Meristem	SoffiXsponR570.01Bg316200.v2.1	17.8462	11.1462	0.679062	0	0	HTR4	XP_023002730.1 histone H3.3 isoform X1 [Cucurbita maxima]
Meristem	SoffiXsponR570.03Cg128300.v2.1	2.97109	1.85847	0.676877	0	0	RPS27	PWZ27610.1 40S ribosomal protein S27-1 [Zea mays]
Meristem	SoffiXsponR570.8_5Ag248300.v2.1	2.71765	1.70621	0.671558	0	0	Os07g0662500	NP_001146948.1 elongation factor 1-beta [Zea mays]
Meristem	SoffiXsponR570.06Fg082300.v2.1	3.31692	2.08762	0.667988	0	0	OsI_019561	XP_002441223.1 probable histone H2A.4 [Sorghum bicolor]
Meristem	SoffiXsponR570.05Eg067300.v2.1	5.88115	3.71022	0.664597	0	0	RPS12	NP_001132360.1 40S ribosomal protein S12 [Zea mays]
Meristem	SoffiXsponR570.08Ag205900.v2.1	5.12324	3.23427	0.663617	0	0	--	CAD6264614.1 unnamed protein product [Miscanthus lutarioriparius]
Meristem	SoffiXsponR570.08Ag019400.v2.1	4.16907	2.63216	0.663477	0	0	RPP1A	CAD6266410.1 unnamed protein product [Miscanthus lutarioriparius]
Meristem	SoffiXsponR570.02Ag231900.v2.1	2.60933	1.64894	0.662143	0	0	RPL18A	NP_001149475.1 60S ribosomal protein L18a [Zea mays]
Meristem	SoffiXsponR570.08Bg175300.v2.1	17.0448	10.7722	0.662018	0	0	RPL32A	CAB3481499.1 unnamed protein product, partial [Digitaria exilis]
Meristem	SoffiXsponR570.03Cg133400.v2.1	15.9912	10.1225	0.65971	0	0	RPL35D	XP_002452134.1 60S ribosomal protein L35-4 [Sorghum bicolor]
Meristem	SoffiXsponR570.01Cg286000.v2.1	4.93321	3.13317	0.654902	0	0	RPS20	XP_014661210.1 40S ribosomal protein S20-2 [Setaria italica]
Meristem	SoffiXsponR570.01Cg196200.v2.1	6.16807	3.92257	0.653019	0	0	RPL37C	XP_002465171.1 60S ribosomal protein L37-3 [Sorghum bicolor]
Meristem	SoffiXsponR570.06Cg185000.v2.1	4.53128	2.88535	0.651171	0	0	RPP2A	CAD6332770.1 unnamed protein product [Miscanthus lutarioriparius]
Meristem	SoffiXsponR570.01Ag387700.v2.1	6.31869	4.03661	0.646482	0	0	R40C1	CAD6211049.1 unnamed protein product [Miscanthus lutarioriparius]
Meristem	SoffiXsponR570.8_5Ag247100.v2.1	5.25695	3.36009	0.645728	0	0	ERD15	XP_002463334.1 protein EARLY RESPONSIVE TO DEHYDRATION 15 [Sorghum bicolor]
Meristem	SoffiXsponR570.05Cg048500.v2.1	3.7723	2.41677	0.642365	0	0	RPL15	XP_002461521.1 60S ribosomal protein L15-1 [Sorghum bicolor]
Meristem	SoffiXsponR570.8_5Ag158800.v2.1	12.3558	7.92203	0.641245	0	0	RPL10A	CAD6245635.1 unnamed protein product [Miscanthus lutarioriparius]
Meristem	SoffiXsponR570.01Fg174600.v2.1	7.07888	4.54316	0.639824	0	0	RPS21	CAD6203612.1 unnamed protein product [Miscanthus lutarioriparius]
Meristem	SoffiXsponR570.05Dg257700.v2.1	3.7515	2.409	0.639033	0	0	RPL14A	XP_004953139.1 60S ribosomal protein L14-1 [Setaria italica]
Meristem	SoffiXsponR570.06Cg110200.v2.1	20.0492	12.88	0.638417	0	0	RPL36A	XP_021303390.1 60S ribosomal protein L36-3-like [Sorghum bicolor]
Meristem	SoffiXsponR570.03Bg044200.v2.1	3.05002	1.95982	0.638099	0	0	Os01g0679700	NP_001147066.1 60S ribosomal protein L37a isoform 2 [Zea mays]
Meristem	SoffiXsponR570.01Fg306800.v2.1	14.8834	9.56422	0.637981	0	0	RPL23A	KAG6481193.1 hypothetical protein ZIOFF_057789 [Zingiber officinale]
Meristem	SoffiXsponR570.06Cg123100.v2.1	16.4778	10.6014	0.636271	0	0	RPL24	CAD6333457.1 unnamed protein product [Miscanthus lutarioriparius]
Meristem	SoffiXsponR570.02Gg287500.v2.1	4.68459	3.0146	0.635956	0	0	RPL13B	XP_002456870.1 60S ribosomal protein L13-2 [Sorghum bicolor]
Meristem	SoffiXsponR570.08Eg107200.v2.1	7.33872	4.72328	0.635741	0	0	RPL38A	RCV32110.1 hypothetical protein SETIT_6G231700v2 [Setaria italica]
Meristem	SoffiXsponR570.02Dg084900.v2.1	11.0441	7.11101	0.635153	0	0	--	CAD6232455.1 unnamed protein product [Miscanthus lutarioriparius]
Meristem	SoffiXsponR570.01Dg009800.v2.1	6.38479	4.11547	0.633584	0	0	RPS26	XP_035819694.1 40S ribosomal protein S26-like [Zea mays]
Meristem	SoffiXsponR570.06Gg081500.v2.1	6.38113	4.11642	0.632421	0	0	RPL30	NP_001278524.1 60S ribosomal protein L30 [Zea mays]
Meristem	SoffiXsponR570.08Eg137900.v2.1	4.81723	3.10804	0.632198	0	0	--	CAD6264614.1 unnamed protein product [Miscanthus lutarioriparius]
Meristem	SoffiXsponR570.1Z123300.v2.1	5.40748	3.4946	0.629829	0	0	RPL23A	KAG6481193.1 hypothetical protein ZIOFF_057789 [Zingiber officinale]
Meristem	SoffiXsponR570.01Ag088600.v2.1	6.40985	4.15112	0.626789	0	0	RPL13AD	CAD6334820.1 unnamed protein product [Miscanthus lutarioriparius]
Meristem	SoffiXsponR570.04Cg205200.v2.1	7.84712	5.08271	0.626566	0	0	--	CAD6335988.1 unnamed protein product [Miscanthus lutarioriparius]
Meristem	SoffiXsponR570.04Cg243400.v2.1	6.3998	4.14644	0.626155	0	0	RPP3A	CAD6338448.1 unnamed protein product [Miscanthus lutarioriparius]
Meristem	SoffiXsponR570.08Bg194800.v2.1	23.841	15.4996	0.621216	0	0	--	CAD6264673.1 unnamed protein product [Miscanthus lutarioriparius]
Meristem	SoffiXsponR570.7_10Ag234500.v2.1	5.31997	3.46165	0.619959	0	0	RPL23A	XP_021319391.1 60S ribosomal protein L23a-like isoform X1 [Sorghum bicolor]
Meristem	SoffiXsponR570.06Bg022400.v2.1	5.08877	3.31157	0.619799	0	0	RPL18C	XP_002439318.1 60S ribosomal protein L18-3 [Sorghum bicolor]
Meristem	SoffiXsponR570.01Dg260000.v2.1	8.74144	5.69349	0.618558	0	0	RPS28	OEL38380.1 hypothetical protein BAE44_0000602 [Dichanthelium oligosanthes]
Meristem	SoffiXsponR570.08Ag158800.v2.1	5.9654	3.89015	0.616794	0	0	RPS25B	XP_025819900.1 40S ribosomal protein S25-2 [Panicum hallii]
Meristem	SoffiXsponR570.5_9Ag062500.v2.1	5.31309	3.47529	0.612418	0	0	RPL27AC	XP_002463173.1 60S ribosomal protein L27a-3 [Sorghum bicolor]
Meristem	SoffiXsponR570.01Bg082000.v2.1	3.66395	2.39992	0.610414	0	0	RPL13AD	CAD6334820.1 unnamed protein product [Miscanthus lutarioriparius]
Meristem	SoffiXsponR570.05Dg295500.v2.1	4.00294	2.62394	0.609323	0	0	RPL38A	XP_002462980.1 60S ribosomal protein L38 [Sorghum bicolor]
Meristem	SoffiXsponR570.08Ag133600.v2.1	6.11598	4.0168	0.606536	0	0	RPL34	NP_001152634.2 60S ribosomal protein L34 [Zea mays]
Meristem	SoffiXsponR570.04Dg070100.v2.1	5.0976	3.37567	0.594644	0	0	RPL39A	RZC15298.1 60S ribosomal protein L39 [Glycine soja]
Meristem	SoffiXsponR570.02Eg079300.v2.1	72.7992	48.3123	0.591533	0	0	--	CAB3472700.1 unnamed protein product [Digitaria exilis]
Meristem	SoffiXsponR570.5_9Ag226500.v2.1	10.7002	7.10572	0.590589	0	0	RPL34	NP_001132454.1 60S ribosomal protein L34 [Zea mays]
Meristem	SoffiXsponR570.02Ag373900.v2.1	10.1897	6.78887	0.585873	0	0	RPL5A	CAD6235558.1 unnamed protein product [Miscanthus lutarioriparius]
Meristem	SoffiXsponR570.01Eg056200.v2.1	9.96458	6.64231	0.585124	0	0	RPS15	XP_002463730.1 40S ribosomal protein S15 [Sorghum bicolor]
Meristem	SoffiXsponR570.01Bg212500.v2.1	5.11229	3.41689	0.581287	0	0	RPL21E	CAD6205282.1 unnamed protein product [Miscanthus lutarioriparius]
Meristem	SoffiXsponR570.06Gg075900.v2.1	4.7835	3.20043	0.579799	0	0	RPS26	KAG8054936.1 hypothetical protein GUJ93_ZPchr0001g31371 [Zizania palustris]
Meristem	SoffiXsponR570.05Fg031700.v2.1	4.03724	2.70891	0.575659	0	0	RPS15	NP_001147395.1 40S ribosomal protein S15 [Zea mays]
Meristem	SoffiXsponR570.8_5Ag165300.v2.1	11.394	7.66227	0.572437	0	0	dnaJ	KAG0524190.1 hypothetical protein BDA96_07G189100 [Sorghum bicolor]
Meristem	SoffiXsponR570.08Bg190700.v2.1	9.08964	6.12545	0.569408	0	0	RPL31	CAD6264645.1 unnamed protein product [Miscanthus lutarioriparius]
Meristem	SoffiXsponR570.8_10Ag006700.v2.1	4.59195	3.09932	0.567155	0	0	RPS13	XP_002444935.1 40S ribosomal protein S13 [Sorghum bicolor]
Meristem	SoffiXsponR570.8_10Ag007900.v2.1	5.65571	3.82452	0.564427	0	0	RPP1A	CAD6266410.1 unnamed protein product [Miscanthus lutarioriparius]
Meristem	SoffiXsponR570.01Dg067100.v2.1	10.7091	7.2468	0.563423	0	0	RPL10	XP_020407367.1 60S ribosomal protein L10-3 isoform X1 [Zea mays]
Meristem	SoffiXsponR570.02Fg079200.v2.1	6.28538	4.25518	0.562779	0	0	RPL26A	XP_002457392.1 60S ribosomal protein L26-1 [Sorghum bicolor]
Meristem	SoffiXsponR570.02Dg118300.v2.1	5.91367	4.01269	0.559485	0	0	CAM3	XP_039825194.1 calmodulin-3 [Panicum virgatum]
Meristem	SoffiXsponR570.01Eg180300.v2.1	5.65544	3.85013	0.55473	0	0	RPL10	XP_039802377.1 60S ribosomal protein L10 [Panicum virgatum]
Meristem	SoffiXsponR570.09Bg090100.v2.1	7.23438	4.944	0.54919	0	0	RPS9C	XP_025809117.1 40S ribosomal protein S9-2-like [Panicum hallii]
Meristem	SoffiXsponR570.01Eg145700.v2.1	7.36512	5.03401	0.549002	0	0	RAB15	CAD6213995.1 unnamed protein product [Miscanthus lutarioriparius]
Meristem	SoffiXsponR570.01Ag185300.v2.1	8.57693	5.86453	0.548445	0	0	RPL10	XP_002466868.1 60S ribosomal protein L10 [Sorghum bicolor]
Meristem	SoffiXsponR570.01Bg056300.v2.1	4.86156	3.32667	0.547338	0	0	RPS18A	CAD6214954.1 unnamed protein product [Miscanthus lutarioriparius]
Meristem	SoffiXsponR570.05Fg212800.v2.1	6.89483	4.71841	0.547214	0	0	RPL36AA	NP_001146988.1 60S ribosomal protein L44 [Zea mays]
Meristem	SoffiXsponR570.01Bg018900.v2.1	14.1198	9.66279	0.547211	0	0	RPS4	XP_002463552.1 40S ribosomal protein S4 [Sorghum bicolor]
Meristem	SoffiXsponR570.02Bg127100.v2.1	4.43602	3.03776	0.546255	0	0	UBF9	NP_001105472.2 ubiquitin-40S ribosomal protein S27a [Zea mays]
Meristem	SoffiXsponR570.05Bg278700.v2.1	36.3282	24.9517	0.54195	0	0	TIF	TVU38613.1 hypothetical protein EJB05_11997, partial [Eragrostis curvula]
Meristem	SoffiXsponR570.02Fg083000.v2.1	6.12054	4.22308	0.535364	0	0	CML16	CAD6232504.1 unnamed protein product [Miscanthus lutarioriparius]
Meristem	SoffiXsponR570.02Gg281200.v2.1	5.52436	3.87271	0.512465	0	0	SUMO1	CAD6228507.1 unnamed protein product [Miscanthus lutarioriparius]
Meristem	SoffiXsponR570.04Cg224500.v2.1	9.10813	6.40192	0.50865	0	0	KIC	CAD6338616.1 unnamed protein product [Miscanthus lutarioriparius]
Meristem	SoffiXsponR570.02Eg342200.v2.1	10.7384	7.57409	0.503639	0	0	FBA1	XP_002458944.1 fructose-bisphosphate aldolase, cytoplasmic isozyme [Sorghum bicolor]
Meristem	SoffiXsponR570.01Eg068800.v2.1	9.99581	7.05265	0.503158	0	0	GSTU1	CAD6214894.1 unnamed protein product [Miscanthus lutarioriparius]
Meristem	SoffiXsponR570.05Dg312300.v2.1	15.3203	10.9198	0.488501	0	0	--	-
Meristem	SoffiXsponR570.04Bg102500.v2.1	9.3552	6.67266	0.487506	0	0	--	AFO59572.1 B12D like protein [Saccharum hybrid cultivar GT28]
Meristem	SoffiXsponR570.06Fg041000.v2.1	11.7267	8.39446	0.482281	0	0	OsI_017815	XP_002440610.1 REF/SRPP-like protein OsI_017815 [Sorghum bicolor]
Meristem	SoffiXsponR570.03Ag019600.v2.1	13.5096	9.68147	0.480686	0	0	CYP	CAD6252113.1 unnamed protein product [Miscanthus lutarioriparius]
Meristem	SoffiXsponR570.05Eg054100.v2.1	37.5537	27.0153	0.47518	0	0	TRXH	CAD6220832.1 unnamed protein product [Miscanthus lutarioriparius]
Meristem	SoffiXsponR570.01Cg039700.v2.1	6.02924	4.38176	0.460466	0	0	ADF2	XP_039828267.1 actin-depolymerizing factor 2-like [Panicum virgatum]
Meristem	SoffiXsponR570.4us91g058400.v2.1	19.173	13.9567	0.458118	0	0	--	CAD6340319.1 unnamed protein product [Miscanthus lutarioriparius]
Meristem	SoffiXsponR570.01Cg221600.v2.1	9.69367	7.10951	0.447293	0	0	SODCC.3	XP_021307141.1 superoxide dismutase [Cu-Zn] 4A [Sorghum bicolor]
Meristem	SoffiXsponR570.07Cg254300.v2.1	6.54741	4.80363	0.446798	0	0	UBC28	NP_001148222.1 ubiquitin-conjugating enzyme E2-17 kDa [Zea mays]
Meristem	SoffiXsponR570.04Ag232000.v2.1	9.93382	7.29066	0.4463	0	0	KIC	CAD6338616.1 unnamed protein product [Miscanthus lutarioriparius]
Meristem	SoffiXsponR570.05Cg059200.v2.1	24.8242	18.2347	0.445062	0	0	TRXH	CAD6220832.1 unnamed protein product [Miscanthus lutarioriparius]
Meristem	SoffiXsponR570.05Bg312400.v2.1	10.4948	7.80704	0.426823	0	0	--	-
Meristem	SoffiXsponR570.05Eg085300.v2.1	12.7975	9.5762	0.418338	0	0	--	CAD6226060.1 unnamed protein product [Miscanthus lutarioriparius]
Meristem	SoffiXsponR570.03Bg173200.v2.1	15.9539	11.9594	0.415769	0	0	Cht6	CAD6250393.1 unnamed protein product [Miscanthus lutarioriparius]
Meristem	SoffiXsponR570.7_10Ag273700.v2.1	14.0332	10.6145	0.40281	0	0	GPX6	XP_002446921.1 probable phospholipid hydroperoxide glutathione peroxidase 6, mitochondrial [Sorghum bicolor]
Meristem	SoffiXsponR570.01Fg137800.v2.1	6.22854	4.75791	0.388565	0	0	Os03g0417800	KAG0550684.1 hypothetical protein BDA96_01G359700 [Sorghum bicolor]
Meristem	SoffiXsponR570.5_9Ag079600.v2.1	11.3458	8.68177	0.386095	0	0	--	-
Meristem	SoffiXsponR570.07Eg116400.v2.1	16.5179	12.7458	0.374002	0	0	GPX6	XP_034603251.1 probable phospholipid hydroperoxide glutathione peroxidase 6, mitochondrial [Setaria viridis]
Meristem	SoffiXsponR570.02Dg021300.v2.1	12.6828	9.78766	0.373833	0	0	TAX1	CAB3471758.1 unnamed protein product [Digitaria exilis]
Meristem	SoffiXsponR570.02Eg141200.v2.1	18.9544	14.7545	0.361376	0	0	--	-
Meristem	SoffiXsponR570.08Bg191200.v2.1	16.0406	12.496	0.360268	0	0	SAP1	CAD6264639.1 unnamed protein product [Miscanthus lutarioriparius]
Meristem	SoffiXsponR570.4us91g018500.v2.1	3.48123	2.30379	0.595587	9.13494e-305	1.24697e-299	RPS17D	CAD6337321.1 unnamed protein product [Miscanthus lutarioriparius]
Meristem	SoffiXsponR570.6_9Ag284300.v2.1	3.43945	2.20014	0.64458	2.96881e-304	4.0526e-299	--	CAD6333150.1 unnamed protein product [Miscanthus lutarioriparius]
Meristem	SoffiXsponR570.05Dg058600.v2.1	8.08031	6.02959	0.422351	1.15739e-303	1.5799e-298	IAA31	CAD6226503.1 unnamed protein product [Miscanthus lutarioriparius]
Meristem	SoffiXsponR570.07Eg145400.v2.1	2.68907	1.7158	0.648229	4.14108e-303	5.65282e-298	RPL12A	XP_002446345.1 60S ribosomal protein L12-1 [Sorghum bicolor]
Meristem	SoffiXsponR570.01Eg397700.v2.1	2.82683	1.82507	0.631239	1.68667e-302	2.3024e-297	--	XP_002465787.1 uncharacterized protein LOC8082119 isoform X1 [Sorghum bicolor]
Meristem	SoffiXsponR570.01Ag519400.v2.1	2.20344	1.38378	0.671148	2.28296e-300	3.11638e-295	snu13	NP_001355755.1 uncharacterized protein LOC103633413 [Zea mays]
Meristem	SoffiXsponR570.01Ag011300.v2.1	2.99351	1.95576	0.614104	5.39004e-300	7.35773e-295	BTF3	CAD6335105.1 unnamed protein product [Miscanthus lutarioriparius]
Meristem	SoffiXsponR570.04Cg224900.v2.1	3.94405	2.20588	0.838321	2.44536e-299	3.33807e-294	--	-
Meristem	SoffiXsponR570.02Ag265600.v2.1	2.10062	1.27958	0.715147	1.08661e-298	1.48329e-293	RPS24A	XP_002458422.1 40S ribosomal protein S24-1 [Sorghum bicolor]
Meristem	SoffiXsponR570.03Cg048500.v2.1	2.2653	1.41013	0.683877	1.34728e-298	1.83912e-293	Os01g0679700	NP_001147066.1 60S ribosomal protein L37a isoform 2 [Zea mays]
Meristem	SoffiXsponR570.02Gg126700.v2.1	2.62742	1.66751	0.65595	3.46822e-298	4.73433e-293	RPL18A	NP_001149475.1 60S ribosomal protein L18a [Zea mays]
Meristem	SoffiXsponR570.08Ag204300.v2.1	2.91908	1.8766	0.637395	9.41068e-297	1.28461e-291	RPS15AA	NP_001146975.1 40S ribosomal protein S15a [Zea mays]
Meristem	SoffiXsponR570.01Dg230500.v2.1	3.0894	1.99753	0.629112	2.13065e-296	2.90847e-291	At3g12390	CAD6203641.1 unnamed protein product [Miscanthus lutarioriparius]
Meristem	SoffiXsponR570.09Cg136900.v2.1	10.902	8.37684	0.380121	1.39076e-295	1.89847e-290	--	CAD6269579.1 unnamed protein product [Miscanthus lutarioriparius]
Meristem	SoffiXsponR570.02Cg186800.v2.1	3.58078	2.48248	0.528491	8.09791e-295	1.10541e-289	--	CAD6230983.1 unnamed protein product [Miscanthus lutarioriparius]
Meristem	SoffiXsponR570.05Fg048000.v2.1	3.79086	2.64497	0.519272	1.63344e-294	2.22974e-289	Ub-CEP52-1	XP_002459842.1 ubiquitin-60S ribosomal protein L40-2 [Sorghum bicolor]
Meristem	SoffiXsponR570.05Bg332400.v2.1	3.85164	2.57105	0.583113	1.3844e-293	1.88979e-288	GSVIVT00034021001	CAD6223059.1 unnamed protein product [Miscanthus lutarioriparius]
Meristem	SoffiXsponR570.07Cg096000.v2.1	3.89004	1.76028	1.14398	7.66403e-293	1.04619e-287	HTR4	KAG6598700.1 hypothetical protein SDJN03_08478, partial [Cucurbita argyrosperma subsp. sororia] [Cucurbita argyrosperma]
Meristem	SoffiXsponR570.01Eg123900.v2.1	7.48412	5.53814	0.434431	8.34239e-292	1.13879e-286	Mgst3	RLN17544.1 microsomal glutathione S-transferase 3-like [Panicum miliaceum]
Meristem	SoffiXsponR570.01Ag145700.v2.1	3.47243	2.31977	0.581968	1.14409e-291	1.56175e-286	RAB15	CAD6213995.1 unnamed protein product [Miscanthus lutarioriparius]
Meristem	SoffiXsponR570.01Eg451300.v2.1	1.03738	0.494749	1.06817	2.37515e-290	3.24223e-285	--	-
Meristem	SoffiXsponR570.03Ag278300.v2.1	2.70835	1.7732	0.611055	4.02462e-290	5.49385e-285	RPS8	XP_002452585.1 40S ribosomal protein S8 [Sorghum bicolor]
Meristem	SoffiXsponR570.07Ag032300.v2.1	5.99247	4.11591	0.541938	6.46226e-289	8.82137e-284	HIPP27	CAD6261283.1 unnamed protein product [Miscanthus lutarioriparius]
Meristem	SoffiXsponR570.01Bg329800.v2.1	4.79491	3.48777	0.4592	4.51111e-288	6.15793e-283	ERD15	XP_021306398.1 protein EARLY RESPONSIVE TO DEHYDRATION 15-like [Sorghum bicolor]
Meristem	SoffiXsponR570.04Cg082500.v2.1	4.54827	3.24046	0.48912	1.03632e-287	1.41463e-282	RPS17D	CAD6337321.1 unnamed protein product [Miscanthus lutarioriparius]
Meristem	SoffiXsponR570.05Bg343100.v2.1	2.24956	1.42586	0.657815	3.01593e-286	4.11693e-281	RPS9C	XP_002463225.1 40S ribosomal protein S9-2 [Sorghum bicolor]
Meristem	SoffiXsponR570.05Eg245300.v2.1	1.6879	0.683787	1.30361	4.16676e-286	5.68788e-281	HMGB2	CAD6223905.1 unnamed protein product [Miscanthus lutarioriparius]
Meristem	SoffiXsponR570.01Fg233900.v2.1	2.98659	1.99792	0.579997	6.08827e-286	8.31085e-281	RPS20	XP_014661210.1 40S ribosomal protein S20-2 [Setaria italica]
Meristem	SoffiXsponR570.04Eg111700.v2.1	6.50267	4.64695	0.48475	1.33469e-285	1.82194e-280	--	CAD6335759.1 unnamed protein product [Miscanthus lutarioriparius]
Meristem	SoffiXsponR570.03Cg020200.v2.1	9.61841	7.17555	0.422708	3.18769e-285	4.35139e-280	CYP	CAD6252113.1 unnamed protein product [Miscanthus lutarioriparius]
Meristem	SoffiXsponR570.01Bg165600.v2.1	2.85577	1.89654	0.590512	8.41837e-285	1.14916e-279	RPL24	XP_039800486.1 60S ribosomal protein L24 [Panicum virgatum]
Meristem	SoffiXsponR570.02Cg344400.v2.1	2.48119	0.984931	1.33294	1.15887e-284	1.58192e-279	HTR2	EOY31042.1 Histone superfamily protein [Theobroma cacao]
Meristem	SoffiXsponR570.01Cg318100.v2.1	3.06367	2.0412	0.585845	9.49459e-284	1.29607e-278	RPS3A	AGT16352.1 40S ribosomal protein S3a [Saccharum hybrid cultivar R570]
Meristem	SoffiXsponR570.05Cg072100.v2.1	3.18539	2.14433	0.570939	1.32491e-282	1.80858e-277	RPS2D	CAD6340821.1 unnamed protein product [Miscanthus lutarioriparius]
Meristem	SoffiXsponR570.5_9Ag014300.v2.1	3.87225	2.7557	0.490752	1.92727e-282	2.63085e-277	CAM1-1	KAF8680753.1 hypothetical protein HU200_045598 [Digitaria exilis]
Meristem	SoffiXsponR570.07Ag190100.v2.1	2.64181	1.57818	0.743266	1.59953e-280	2.18345e-275	--	AWA44661.1 hypothetical protein SS96I13_000005 [Saccharum spontaneum]
Meristem	SoffiXsponR570.01Bg088700.v2.1	3.06367	2.03446	0.590614	1.70507e-280	2.32752e-275	RPS27	AQK63020.1 ribosomal protein S27c [Zea mays]
Meristem	SoffiXsponR570.05Ag255300.v2.1	1.54577	0.630486	1.29379	3.09598e-280	4.2262e-275	HMGB2	CAD6223905.1 unnamed protein product [Miscanthus lutarioriparius]
Meristem	SoffiXsponR570.02Bg263000.v2.1	4.05402	2.83927	0.513836	1.29859e-278	1.77265e-273	--	OQU87651.1 hypothetical protein SORBI_3003G314500 [Sorghum bicolor]
Meristem	SoffiXsponR570.04Dg026700.v2.1	1.60675	0.81214	0.984343	3.96263e-278	5.40923e-273	--	AFC88826.1 histone H1-like protein [Miscanthus sinensis]
Meristem	SoffiXsponR570.8_10Ag331700.v2.1	3.21638	2.02605	0.666767	8.82137e-277	1.20417e-271	--	XP_002444791.1 uncharacterized protein LOC8055200 [Sorghum bicolor]
Meristem	SoffiXsponR570.03Gg069600.v2.1	2.31892	1.47077	0.656883	2.25347e-276	3.07612e-271	RPL35AA	XP_002452936.1 60S ribosomal protein L35a-1 [Sorghum bicolor]
Meristem	SoffiXsponR570.01Ag016200.v2.1	2.4992	1.6516	0.597597	3.62164e-276	4.94376e-271	RPL17	CAD6207617.1 unnamed protein product [Miscanthus lutarioriparius]
Meristem	SoffiXsponR570.02Gg244300.v2.1	3.21459	2.19002	0.553695	1.27321e-275	1.73801e-270	RPL10A	CAD6235815.1 unnamed protein product [Miscanthus lutarioriparius]
Meristem	SoffiXsponR570.03Dg186200.v2.1	2.52733	1.4948	0.757664	1.8381e-275	2.50912e-270	PIK-1	CAD6250536.1 unnamed protein product [Miscanthus lutarioriparius]
Meristem	SoffiXsponR570.01Bg058100.v2.1	3.69286	2.57525	0.520026	7.52931e-275	1.0278e-269	UBC2	NP_001132525.1 Ubiquitin-conjugating enzyme E2 2 [Zea mays]
Meristem	SoffiXsponR570.7_10Ag200300.v2.1	0.938906	0.440748	1.09103	5.23135e-274	7.1411e-269	HTR4	KAG6598700.1 hypothetical protein SDJN03_08478, partial [Cucurbita argyrosperma subsp. sororia] [Cucurbita argyrosperma]
Meristem	SoffiXsponR570.01Fg170600.v2.1	3.96823	2.72585	0.541789	7.70913e-274	1.05234e-268	ERD15	XP_021306398.1 protein EARLY RESPONSIVE TO DEHYDRATION 15-like [Sorghum bicolor]
Meristem	SoffiXsponR570.01Eg290300.v2.1	2.87665	1.91931	0.583797	9.60022e-274	1.31049e-268	RPS21	CAD6203612.1 unnamed protein product [Miscanthus lutarioriparius]
Meristem	SoffiXsponR570.07Eg155400.v2.1	1.70188	1.0354	0.716936	1.35725e-273	1.85273e-268	--	XP_002447078.1 uncharacterized protein LOC8063953 [Sorghum bicolor]
Meristem	SoffiXsponR570.05Eg191500.v2.1	6.17811	4.40921	0.486647	1.94404e-272	2.65373e-267	XERICO	CAD6224506.1 unnamed protein product [Miscanthus lutarioriparius]
Meristem	SoffiXsponR570.03Bg241900.v2.1	1.25844	0.719422	0.806731	5.93492e-271	8.10152e-266	At5g08180	XP_002452615.1 H/ACA ribonucleoprotein complex subunit 2-like protein [Sorghum bicolor]
Meristem	SoffiXsponR570.02Gg097500.v2.1	4.88855	3.58799	0.446231	1.41896e-270	1.93696e-265	At1g51650	XP_002455932.1 ATP synthase subunit epsilon, mitochondrial [Sorghum bicolor]
Meristem	SoffiXsponR570.10us89g022700.v2.1	2.32882	1.4531	0.680464	1.7105e-268	2.33493e-263	RPS16A	CAD6255025.1 unnamed protein product [Miscanthus lutarioriparius]
Meristem	SoffiXsponR570.02Eg019100.v2.1	2.03406	1.29704	0.64914	2.13214e-268	2.9105e-263	SNRPE	XP_002454946.1 small nuclear ribonucleoprotein E [Sorghum bicolor]
Meristem	SoffiXsponR570.07Eg154500.v2.1	5.70531	3.9914	0.515411	3.85836e-267	5.26689e-262	ERF4	XP_002447072.1 ethylene-responsive transcription factor 4 [Sorghum bicolor]
Meristem	SoffiXsponR570.09Dg089400.v2.1	1.78135	1.11203	0.679781	5.48462e-267	7.48683e-262	APT1	CAD6269559.1 unnamed protein product [Miscanthus lutarioriparius]
Meristem	SoffiXsponR570.01Dg340000.v2.1	10.1431	6.82294	0.572029	4.02029e-266	5.48794e-261	--	CAD6202305.1 unnamed protein product [Miscanthus lutarioriparius]
Meristem	SoffiXsponR570.05Gg052600.v2.1	2.51365	1.64391	0.612656	1.13801e-265	1.55345e-260	RPS18A	XP_002459401.1 40S ribosomal protein S18 [Sorghum bicolor]
Meristem	SoffiXsponR570.03Eg155000.v2.1	3.12914	1.93403	0.694154	1.76039e-264	2.40304e-259	GAPC3	CAD6250428.1 unnamed protein product [Miscanthus lutarioriparius]
Meristem	SoffiXsponR570.05Dg365500.v2.1	3.7298	2.59339	0.524263	6.48343e-264	8.85027e-259	ERD15	XP_002463334.1 protein EARLY RESPONSIVE TO DEHYDRATION 15 [Sorghum bicolor]
Meristem	SoffiXsponR570.01Dg157700.v2.1	2.14886	1.37379	0.645408	2.68837e-263	3.66979e-258	NDPK1	XP_002464921.1 nucleoside diphosphate kinase 1 [Sorghum bicolor]
Meristem	SoffiXsponR570.08Dg048200.v2.1	4.28121	3.08637	0.472107	1.83934e-262	2.51081e-257	--	-
Meristem	SoffiXsponR570.1Z022300.v2.1	2.04622	1.28876	0.666982	3.98017e-262	5.43318e-257	CBSX5	CAD6205475.1 unnamed protein product [Miscanthus lutarioriparius]
Meristem	SoffiXsponR570.6_9Ag137400.v2.1	6.80005	5.14269	0.403022	5.67865e-262	7.75169e-257	GST4	CAD6272923.1 unnamed protein product [Miscanthus lutarioriparius]
Meristem	SoffiXsponR570.05Bg118100.v2.1	2.77436	1.8768	0.563881	6.78222e-262	9.25814e-257	Ub-CEP52-1	XP_002459842.1 ubiquitin-60S ribosomal protein L40-2 [Sorghum bicolor]
Meristem	SoffiXsponR570.01Cg235600.v2.1	2.72017	1.6636	0.709393	1.26822e-261	1.7312e-256	R40C1	CAD6211049.1 unnamed protein product [Miscanthus lutarioriparius]
Meristem	SoffiXsponR570.02Cg176300.v2.1	2.42117	1.37338	0.817976	2.57314e-261	3.51248e-256	ACO1	CAD6343440.1 unnamed protein product [Miscanthus lutarioriparius]
Meristem	SoffiXsponR570.05Eg054200.v2.1	3.55302	2.44572	0.538787	1.76023e-260	2.40282e-255	TRXH	CAD6220832.1 unnamed protein product [Miscanthus lutarioriparius]
Meristem	SoffiXsponR570.05Cg207900.v2.1	1.04094	0.51102	1.02644	2.64255e-260	3.60724e-255	--	-
Meristem	SoffiXsponR570.01Dg095200.v2.1	2.0232	1.28808	0.651417	2.84945e-259	3.88967e-254	RPL21E	XP_002464508.1 60S ribosomal protein L21-2 [Sorghum bicolor]
Meristem	SoffiXsponR570.02Bg343900.v2.1	4.41087	3.00745	0.552522	5.55583e-259	7.58404e-254	FBA1	XP_002458944.1 fructose-bisphosphate aldolase, cytoplasmic isozyme [Sorghum bicolor]
Meristem	SoffiXsponR570.7_10Ag310200.v2.1	5.38838	3.9201	0.458963	4.87012e-257	6.64801e-252	ERF4	XP_002447072.1 ethylene-responsive transcription factor 4 [Sorghum bicolor]
Meristem	SoffiXsponR570.05Ag054400.v2.1	6.44266	4.44599	0.53515	2.01844e-256	2.75529e-251	--	CAD6221060.1 unnamed protein product [Miscanthus lutarioriparius]
Meristem	SoffiXsponR570.02Eg300300.v2.1	8.1914	6.05557	0.435847	1.0197e-253	1.39195e-248	UBC7	XP_002458736.1 ubiquitin-conjugating enzyme E2 7 [Sorghum bicolor]
Meristem	SoffiXsponR570.03Cg175700.v2.1	5.12662	3.70007	0.470455	2.46809e-253	3.3691e-248	--	XP_002452371.1 uncharacterized protein LOC8055442 [Sorghum bicolor]
Meristem	SoffiXsponR570.07Eg057300.v2.1	2.29989	1.51195	0.605153	6.66615e-253	9.0997e-248	RPL6C	CAD6263368.1 unnamed protein product [Miscanthus lutarioriparius]
Meristem	SoffiXsponR570.07Ag194700.v2.1	1.65059	1.02176	0.691927	1.90453e-250	2.5998e-245	--	XP_002447078.1 uncharacterized protein LOC8063953 [Sorghum bicolor]
Meristem	SoffiXsponR570.5_9Ag074100.v2.1	1.90812	1.12059	0.767894	4.83221e-250	6.59626e-245	GH3.8	CAD6217398.1 unnamed protein product [Miscanthus lutarioriparius]
Meristem	SoffiXsponR570.01Cg254000.v2.1	2.12527	1.35453	0.64986	1.02019e-249	1.39262e-244	RPS7	XP_021321712.1 40S ribosomal protein S7 [Sorghum bicolor]
Meristem	SoffiXsponR570.04Dg005700.v2.1	3.68992	2.58582	0.51297	5.19412e-249	7.09029e-244	RPL9	CAD6338136.1 unnamed protein product [Miscanthus lutarioriparius]
Meristem	SoffiXsponR570.05Bg364900.v2.1	2.74055	1.87711	0.545955	3.56644e-248	4.86841e-243	Os07g0662500	XP_002461162.1 elongation factor 1-beta [Sorghum bicolor]
Meristem	SoffiXsponR570.02Fg328300.v2.1	5.50473	3.90254	0.496259	5.04491e-245	6.88661e-240	--	CAD6228836.1 unnamed protein product [Miscanthus lutarioriparius]
Meristem	SoffiXsponR570.02Dg298600.v2.1	2.5194	1.63307	0.625496	9.13091e-245	1.24642e-239	--	XP_021313039.1 uncharacterized protein LOC8082387 [Sorghum bicolor]
Meristem	SoffiXsponR570.07Ag072400.v2.1	3.1088	2.18036	0.511788	7.61914e-244	1.04006e-238	RPS10-1	XP_002446490.1 40S ribosomal protein S10-1 [Sorghum bicolor]
Meristem	SoffiXsponR570.06Ag211000.v2.1	1.07816	0.612387	0.816056	2.9052e-242	3.96577e-237	RPS12	XP_002441564.1 40S ribosomal protein S12 [Sorghum bicolor]
Meristem	SoffiXsponR570.03Dg191100.v2.1	2.55908	1.65676	0.627257	1.43773e-241	1.96258e-236	--	NP_001152359.2 uncharacterized protein LOC100285999 [Zea mays]
Meristem	SoffiXsponR570.07Eg150600.v2.1	1.7329	1.08026	0.681808	4.09814e-241	5.59421e-236	RPL7C	AWA45031.1 60S ribosomal protein L7-1 [Saccharum spontaneum]
Meristem	SoffiXsponR570.9us90g010000.v2.1	4.8658	3.56895	0.447179	1.77856e-239	2.42784e-234	RPS29	RCV40670.1 hypothetical protein SETIT_9G073900v2 [Setaria italica]
Meristem	SoffiXsponR570.06Cg177000.v2.1	2.0713	1.37316	0.593038	9.52224e-238	1.29984e-232	RPL18A	XP_002440257.1 60S ribosomal protein L18a [Sorghum bicolor]
Meristem	SoffiXsponR570.01Dg020200.v2.1	2.89425	1.97058	0.55457	3.04581e-237	4.15771e-232	RPS27	NP_001105614.1 ribosomal protein S27 [Zea mays]
Meristem	SoffiXsponR570.6_9Ag305100.v2.1	1.73063	1.09323	0.662702	4.95806e-237	6.76805e-232	Os01g0679700	NP_001147066.1 60S ribosomal protein L37a isoform 2 [Zea mays]
Meristem	SoffiXsponR570.02Cg052000.v2.1	2.74337	1.7524	0.646621	8.73333e-237	1.19215e-231	--	ACG42280.1 hypothetical protein [Zea mays]
Meristem	SoffiXsponR570.07Ag052700.v2.1	2.2952	1.51055	0.603549	1.52127e-235	2.07662e-230	RPL12A	XP_002446345.1 60S ribosomal protein L12-1 [Sorghum bicolor]
Meristem	SoffiXsponR570.01Bg133800.v2.1	3.39214	2.38442	0.508559	2.90503e-235	3.96554e-230	RAB15	CAD6213995.1 unnamed protein product [Miscanthus lutarioriparius]
Meristem	SoffiXsponR570.07Ag253800.v2.1	1.71983	1.05914	0.69938	2.9467e-235	4.02242e-230	DOF5.8	XP_002448779.1 dof zinc finger protein DOF5.8 [Sorghum bicolor]
Meristem	SoffiXsponR570.04Bg221300.v2.1	7.01206	5.40627	0.375204	3.91759e-235	5.34774e-230	KIC	CAD6338616.1 unnamed protein product [Miscanthus lutarioriparius]
Meristem	SoffiXsponR570.01Dg244000.v2.1	1.27841	0.763703	0.743272	4.8998e-235	6.68852e-230	R40C1	CAD6211049.1 unnamed protein product [Miscanthus lutarioriparius]
Meristem	SoffiXsponR570.04Ag112100.v2.1	3.32849	2.34975	0.50236	7.18539e-234	9.80849e-229	--	AFO59572.1 B12D like protein [Saccharum hybrid cultivar GT28]
Meristem	SoffiXsponR570.02Bg300400.v2.1	2.42358	1.52092	0.672193	1.11897e-233	1.52747e-228	UBC7	XP_002458736.1 ubiquitin-conjugating enzyme E2 7 [Sorghum bicolor]
Meristem	SoffiXsponR570.01Eg048900.v2.1	4.75463	3.63247	0.388383	2.54192e-233	3.46988e-228	QCR7-2	XP_008644048.1 uncharacterized protein LOC100383274 isoform X1 [Zea mays]
Meristem	SoffiXsponR570.01Ag508500.v2.1	1.392	0.853132	0.706323	2.71224e-233	3.70237e-228	CKS1	NP_001147261.1 cyclin-dependent kinases regulatory subunit [Zea mays]
Meristem	SoffiXsponR570.01Cg112200.v2.1	3.84763	2.86009	0.427911	3.50783e-232	4.7884e-227	MGS1	XP_002489221.1 pollen-specific protein C13 [Sorghum bicolor]
Meristem	SoffiXsponR570.08Ag032600.v2.1	1.98596	1.26774	0.647584	4.17454e-232	5.69849e-227	RP-P0	NP_001358559.1 60S acidic ribosomal protein P0 [Zea mays]
Meristem	SoffiXsponR570.03Fg105000.v2.1	1.46739	0.904656	0.697807	5.52181e-232	7.5376e-227	RPS24A	CDI66488.1 40S ribosomal protein S24 [Saccharum hybrid cultivar R570]
Meristem	SoffiXsponR570.05Bg076100.v2.1	1.68352	1.08774	0.630148	1.09323e-231	1.49232e-226	RPS12	NP_001132360.1 40S ribosomal protein S12 [Zea mays]
Meristem	SoffiXsponR570.02Eg104000.v2.1	2.85961	1.82025	0.651681	4.01205e-231	5.47668e-226	--	CAD6231653.1 unnamed protein product [Miscanthus lutarioriparius]
Meristem	SoffiXsponR570.01Ag138700.v2.1	1.66527	1.01286	0.717319	7.87541e-231	1.07504e-225	GGP5	CAD6214051.1 unnamed protein product [Miscanthus lutarioriparius]
Meristem	SoffiXsponR570.8_10Ag179600.v2.1	2.53419	1.71875	0.560169	3.38682e-230	4.62322e-225	RPS3C	XP_002445113.1 40S ribosomal protein S3-3 [Sorghum bicolor]
Meristem	SoffiXsponR570.04Ag179100.v2.1	5.1927	3.87537	0.422151	5.4509e-230	7.4408e-225	EF1A	ABU63160.1 elongation factor [Saccharum officinarum]
Meristem	SoffiXsponR570.05Cg030500.v2.1	2.4716	1.60403	0.623747	6.51371e-230	8.8916e-225	--	-
Meristem	SoffiXsponR570.01Eg087300.v2.1	1.48107	0.937234	0.660159	1.6732e-229	2.28402e-224	TIF5A	XP_021306769.1 eukaryotic translation initiation factor 5A-like [Sorghum bicolor]
Meristem	SoffiXsponR570.8_10Ag311600.v2.1	7.42447	5.55453	0.418623	1.39098e-228	1.89877e-223	At4g12980	XP_002444721.1 cytochrome b561 and DOMON domain-containing protein At5g35735 [Sorghum bicolor]
Meristem	SoffiXsponR570.04Eg046900.v2.1	1.98948	1.29898	0.61502	2.368e-228	3.23246e-223	RPL11	XP_002454974.2 60S ribosomal protein L11 [Sorghum bicolor]
Meristem	SoffiXsponR570.01Bg063100.v2.1	3.69849	2.64001	0.486391	6.9082e-228	9.4301e-223	GSTU1	CAD6214894.1 unnamed protein product [Miscanthus lutarioriparius]
Meristem	SoffiXsponR570.01Fg202700.v2.1	1.61432	1.00805	0.67937	2.06824e-226	2.82327e-221	RPS7	XP_021321712.1 40S ribosomal protein S7 [Sorghum bicolor]
Meristem	SoffiXsponR570.8_5Ag137200.v2.1	1.65027	1.06353	0.633848	3.10842e-225	4.24318e-220	At4g14342	NP_001340305.1 uncharacterized protein LOC100285762 [Zea mays]
Meristem	SoffiXsponR570.07Cg142500.v2.1	3.9699	2.90196	0.452076	3.46082e-225	4.72423e-220	MYB4	CAD6260276.1 unnamed protein product [Miscanthus lutarioriparius]
Meristem	SoffiXsponR570.07Cg132600.v2.1	1.40934	0.887568	0.667095	4.2853e-225	5.84969e-220	RPS11	XP_002448129.1 40S ribosomal protein S11 [Sorghum bicolor]
Meristem	SoffiXsponR570.01Dg305300.v2.1	4.79672	3.50401	0.453042	4.35253e-224	5.94147e-219	HB	CAD6210272.1 unnamed protein product [Miscanthus lutarioriparius]
Meristem	SoffiXsponR570.05Gg036600.v2.1	1.13009	0.623595	0.857753	1.30276e-223	1.77835e-218	PARC	NP_001146786.1 glutathione transferase 6 [Zea mays]
Meristem	SoffiXsponR570.06Cg125500.v2.1	3.70563	2.77145	0.419076	3.10961e-223	4.2448e-218	CAM1-1	KAF8680753.1 hypothetical protein HU200_045598 [Digitaria exilis]
Meristem	SoffiXsponR570.07Eg210300.v2.1	4.08034	2.8706	0.507339	3.98807e-221	5.44395e-216	At4g26390	XP_002448775.1 pyruvate kinase, cytosolic isozyme [Sorghum bicolor]
Meristem	SoffiXsponR570.01Bg345200.v2.1	1.49417	0.940608	0.667679	6.07932e-221	8.29863e-216	R40C1	CAD6211049.1 unnamed protein product [Miscanthus lutarioriparius]
Meristem	SoffiXsponR570.02Cg103800.v2.1	1.92973	1.27886	0.593539	1.45415e-220	1.985e-215	RPS5A	CAD6239158.1 unnamed protein product [Miscanthus lutarioriparius]
Meristem	SoffiXsponR570.06Eg049000.v2.1	3.81015	2.84204	0.422919	4.47635e-219	6.11048e-214	GST4	CAD6272913.1 unnamed protein product [Miscanthus lutarioriparius]
Meristem	SoffiXsponR570.02Fg071000.v2.1	4.84654	3.4091	0.507565	5.08391e-219	6.93984e-214	MTI	AFJ44225.1 putative metallothionein [Saccharum hybrid cultivar FN-1702]
Meristem	SoffiXsponR570.05Cg282800.v2.1	1.61725	0.942735	0.778618	7.23889e-219	9.88152e-214	TIF	TVU38613.1 hypothetical protein EJB05_11997, partial [Eragrostis curvula]
Meristem	SoffiXsponR570.04Dg064500.v2.1	1.8884	1.23956	0.60734	9.66374e-219	1.31916e-213	RPS30A	CAA2953813.1 40s ribosomal s30 [Olea europaea subsp. europaea] [Olea europaea]
Meristem	SoffiXsponR570.06Cg105100.v2.1	3.22472	2.25543	0.515772	9.81223e-219	1.33943e-213	--	CAD6333649.1 unnamed protein product [Miscanthus lutarioriparius]
Meristem	SoffiXsponR570.09Ag090600.v2.1	1.09373	0.646075	0.759482	1.35912e-218	1.85528e-213	GIF3	XP_002443202.1 GRF1-interacting factor 2 [Sorghum bicolor]
Meristem	SoffiXsponR570.02Gg109300.v2.1	2.19916	1.46722	0.583872	4.37388e-218	5.97061e-213	TOM7-1	CAD6237796.1 unnamed protein product [Miscanthus lutarioriparius]
Meristem	SoffiXsponR570.04Gg105300.v2.1	6.04481	4.59	0.397202	5.58415e-218	7.6227e-213	VQ22	CAD6338750.1 unnamed protein product [Miscanthus lutarioriparius]
Meristem	SoffiXsponR570.01Cg327200.v2.1	5.18748	3.94053	0.396644	6.09885e-218	8.3253e-213	--	-
Meristem	SoffiXsponR570.8_5Ag157800.v2.1	1.95537	1.29249	0.597286	2.5983e-217	3.54684e-212	RPS25B	XP_025819900.1 40S ribosomal protein S25-2 [Panicum hallii]
Meristem	SoffiXsponR570.01Eg178200.v2.1	1.70887	1.1226	0.606198	9.89842e-217	1.35119e-211	RPL24	XP_039800486.1 60S ribosomal protein L24 [Panicum virgatum]
Meristem	SoffiXsponR570.03Dg325300.v2.1	2.71639	1.85525	0.550075	1.40616e-216	1.91949e-211	RPS30A	NP_001150550.1 40S ribosomal protein S30-like [Zea mays]
Meristem	SoffiXsponR570.4us91g050900.v2.1	2.79711	1.87024	0.580711	7.05142e-216	9.62561e-211	At5g45920	CAD6340184.1 unnamed protein product [Miscanthus lutarioriparius]
Meristem	SoffiXsponR570.03Eg288200.v2.1	1.63757	1.0245	0.676644	1.62681e-215	2.22069e-210	RPL23A	KAG6481193.1 hypothetical protein ZIOFF_057789 [Zingiber officinale]
Meristem	SoffiXsponR570.04Dg037400.v2.1	1.52124	0.76342	0.994696	1.7664e-215	2.41124e-210	--	XP_002436448.1 early nodulin-93 [Sorghum bicolor]
Meristem	SoffiXsponR570.7_10Ag290400.v2.1	2.94541	1.82877	0.687593	7.88683e-214	1.0766e-208	--	XP_021319431.1 uncharacterized protein LOC110436534 [Sorghum bicolor]
Meristem	SoffiXsponR570.01Bg115100.v2.1	2.21	1.51339	0.546265	1.21121e-213	1.65337e-208	RPS19A	XP_004983991.1 40S ribosomal protein S19 [Setaria italica]
Meristem	SoffiXsponR570.10Dg152200.v2.1	2.88267	2.08826	0.465106	9.54532e-213	1.30299e-207	--	XP_002451175.1 stress-associated endoplasmic reticulum protein 2 [Sorghum bicolor]
Meristem	SoffiXsponR570.06Ag154500.v2.1	6.27395	4.82899	0.377651	1.07706e-212	1.47025e-207	GOS2	CAB3464818.1 unnamed protein product [Digitaria exilis]
Meristem	SoffiXsponR570.06Dg150000.v2.1	3.70312	2.73544	0.436966	1.70797e-212	2.33148e-207	CML14	NP_001152942.1 calmodulin [Zea mays]
Meristem	SoffiXsponR570.01Ag296600.v2.1	1.92584	1.29821	0.568967	5.74196e-210	7.83812e-205	NDPK1	XP_002464921.1 nucleoside diphosphate kinase 1 [Sorghum bicolor]
Meristem	SoffiXsponR570.01Bg243000.v2.1	5.87715	4.52694	0.37658	8.67401e-210	1.18405e-204	TIFY11E	CAD6212517.1 unnamed protein product [Miscanthus lutarioriparius]
Meristem	SoffiXsponR570.09Eg084500.v2.1	1.73962	1.13813	0.612106	3.42856e-209	4.68019e-204	RBG3	XP_002442178.1 glycine-rich RNA-binding protein 2, mitochondrial [Sorghum bicolor]
Meristem	SoffiXsponR570.05Dg039300.v2.1	2.58932	1.61051	0.685058	8.67729e-209	1.1845e-203	PARC	NP_001146786.1 glutathione transferase 6 [Zea mays]
Meristem	SoffiXsponR570.01Bg211700.v2.1	1.89618	1.27442	0.573255	1.16726e-208	1.59338e-203	RPL23A	KAG6481193.1 hypothetical protein ZIOFF_057789 [Zingiber officinale]
Meristem	SoffiXsponR570.05Eg008400.v2.1	2.06357	1.41557	0.543753	1.31895e-208	1.80045e-203	EIF5A1	CAD6221724.1 unnamed protein product [Miscanthus lutarioriparius]
Meristem	SoffiXsponR570.06Dg083100.v2.1	2.3226	1.5748	0.560572	1.82566e-208	2.49214e-203	UBC7	XP_021303552.1 ubiquitin-conjugating enzyme E2 7 [Sorghum bicolor]
Meristem	SoffiXsponR570.02Ag080400.v2.1	6.23179	4.69	0.410061	4.2398e-208	5.78758e-203	CML16	CAD6232505.1 unnamed protein product [Miscanthus lutarioriparius]
Meristem	SoffiXsponR570.8_5Ag185100.v2.1	4.17353	3.02792	0.46294	2.37998e-207	3.24881e-202	AIR12	CAD6264792.1 unnamed protein product [Miscanthus lutarioriparius]
Meristem	SoffiXsponR570.01Bg071100.v2.1	3.84579	2.96088	0.377253	1.07242e-206	1.46392e-201	COX6A	PWZ55096.1 Cytochrome c oxidase subunit 6a, mitochondrial [Zea mays]
Meristem	SoffiXsponR570.01Eg020100.v2.1	2.2584	1.57704	0.518083	1.46101e-206	1.99436e-201	rnf170	XP_025794849.1 E3 ubiquitin-protein ligase RNF170-like [Panicum hallii]
Meristem	SoffiXsponR570.8_5Ag061100.v2.1	3.95016	2.94119	0.425513	1.57308e-206	2.14735e-201	RPS3C	XP_002445113.1 40S ribosomal protein S3-3 [Sorghum bicolor]
Meristem	SoffiXsponR570.04Dg173200.v2.1	1.37329	0.858947	0.676995	7.586e-206	1.03553e-200	RPP3A	CAD6338448.1 unnamed protein product [Miscanthus lutarioriparius]
Meristem	SoffiXsponR570.01Cg021400.v2.1	4.29512	3.23043	0.410976	8.34447e-206	1.13907e-200	ARF1	KAF7075629.1 hypothetical protein CFC21_080391 [Triticum aestivum]
Meristem	SoffiXsponR570.02Bg016700.v2.1	3.85801	2.87029	0.426659	1.59368e-205	2.17547e-200	Cwc15	CAD6340604.1 unnamed protein product [Miscanthus lutarioriparius]
Meristem	SoffiXsponR570.8_5Ag220500.v2.1	1.94827	1.30188	0.581588	1.71741e-205	2.34437e-200	rps6	CAD6217046.1 unnamed protein product [Miscanthus lutarioriparius]
Meristem	SoffiXsponR570.02Fg167900.v2.1	2.10626	1.26709	0.733165	5.07284e-205	6.92473e-200	DDB_G0268948	NP_001350787.1 putative methyltransferase DDB_G0268948 [Zea mays]
Meristem	SoffiXsponR570.06Fg064900.v2.1	1.59311	0.935402	0.768184	2.13353e-203	2.9124e-198	PFK3	CAD6342043.1 unnamed protein product [Miscanthus lutarioriparius]
Meristem	SoffiXsponR570.03Eg209700.v2.1	3.7723	2.76372	0.448832	2.19523e-203	2.99662e-198	EREBP1	CAD6242059.1 unnamed protein product [Miscanthus lutarioriparius]
Meristem	SoffiXsponR570.07Cg206700.v2.1	1.5569	1.02463	0.603569	2.42822e-203	3.31466e-198	RPS11	NP_001105562.1 40S ribosomal protein S11 [Zea mays]
Meristem	SoffiXsponR570.03Eg182300.v2.1	2.18594	1.38696	0.656327	7.43722e-203	1.01522e-197	CYTB5-E	CAD6250074.1 unnamed protein product [Miscanthus lutarioriparius]
Meristem	SoffiXsponR570.07Bg048500.v2.1	1.64987	1.20535	0.452893	1.28892e-202	1.75945e-197	--	CAD6263998.1 unnamed protein product [Miscanthus lutarioriparius]
Meristem	SoffiXsponR570.03Eg107700.v2.1	3.62748	2.67815	0.437731	1.72406e-202	2.35344e-197	--	CAD6250931.1 unnamed protein product [Miscanthus lutarioriparius]
Meristem	SoffiXsponR570.05Ag270200.v2.1	1.76303	1.16176	0.60175	2.79103e-202	3.80992e-197	RPL15	PWZ41867.1 putative Rho GTPase-activating protein [Zea mays]
Meristem	SoffiXsponR570.01Fg305400.v2.1	1.42665	0.915326	0.640279	3.04968e-201	4.163e-196	RPL21E	AGT17078.1 60S ribosomal protein L21 [Saccharum hybrid cultivar R570]
Meristem	SoffiXsponR570.10Bg025300.v2.1	2.53903	1.78862	0.505431	1.15041e-200	1.57038e-195	RPS16A	CAD6255025.1 unnamed protein product [Miscanthus lutarioriparius]
Meristem	SoffiXsponR570.01Dg251600.v2.1	5.47459	4.14925	0.399902	2.00443e-200	2.73617e-195	CP1	CAD6210928.1 unnamed protein product [Miscanthus lutarioriparius]
Meristem	SoffiXsponR570.02Gg265300.v2.1	2.4762	1.70357	0.539569	2.03182e-200	2.77356e-195	FRK1	APF31924.1 putative fructokinase 1 [Saccharum spontaneum]
Meristem	SoffiXsponR570.03Bg031000.v2.1	1.05451	0.647982	0.702545	7.17169e-200	9.78979e-195	--	XP_002453249.1 protein TRI1 [Sorghum bicolor]
Meristem	SoffiXsponR570.6us88g028200.v2.1	3.90948	2.90564	0.428125	1.10942e-199	1.51442e-194	LTI6B	PUZ57140.1 hypothetical protein GQ55_5G404500 [Panicum hallii var. hallii] [Panicum hallii]
Meristem	SoffiXsponR570.04Eg080100.v2.1	3.64368	2.7069	0.428752	2.73854e-199	3.73827e-194	CHMP1	XP_002437337.1 ESCRT-related protein CHMP1 [Sorghum bicolor]
Meristem	SoffiXsponR570.03Dg096900.v2.1	1.01577	0.613611	0.727184	4.21519e-199	5.75398e-194	TET2	CAD6247565.1 unnamed protein product [Miscanthus lutarioriparius]
Meristem	SoffiXsponR570.05Fg044600.v2.1	4.07139	3.10428	0.391261	5.29361e-199	7.2261e-194	VATG1	CAD6226141.1 unnamed protein product [Miscanthus lutarioriparius]
Meristem	SoffiXsponR570.03Cg263500.v2.1	4.75378	3.4114	0.47871	5.67042e-199	7.74047e-194	--	PUZ77501.1 hypothetical protein GQ55_1G376800 [Panicum hallii var. hallii] [Panicum hallii]
Meristem	SoffiXsponR570.07Dg218800.v2.1	1.66885	1.10553	0.594116	1.09017e-198	1.48814e-193	RPP2A	XP_002448737.1 60S acidic ribosomal protein P2A [Sorghum bicolor]
Meristem	SoffiXsponR570.01Ag085700.v2.1	1.33239	0.845986	0.655305	3.13583e-198	4.2806e-193	TIF5A	ABF98988.1 Eukaryotic translation initiation factor 5A-2, putative, expressed [Oryza sativa Japonica Group]
Meristem	SoffiXsponR570.04Ag056700.v2.1	5.81555	4.05825	0.519058	4.46105e-198	6.0896e-193	At5g45920	XP_002437859.1 GDSL esterase/lipase At5g45920 [Sorghum bicolor]
Meristem	SoffiXsponR570.02Fg105300.v2.1	2.57898	1.83386	0.491915	2.66745e-197	3.64123e-192	RPS5A	CAD6239158.1 unnamed protein product [Miscanthus lutarioriparius]
Meristem	SoffiXsponR570.02Bg051000.v2.1	2.71158	1.78467	0.603477	8.18628e-197	1.11748e-191	--	ACG42280.1 hypothetical protein [Zea mays]
Meristem	SoffiXsponR570.07Eg157100.v2.1	1.72081	1.16643	0.560982	1.11094e-196	1.5165e-191	RPS11	NP_001105562.1 40S ribosomal protein S11 [Zea mays]
Meristem	SoffiXsponR570.8_5Ag134200.v2.1	3.30371	2.25195	0.552909	2.25612e-196	3.07974e-191	GPN1	AGT16863.1 NADP-dependent glyceraldehyde-3-phosphate dehydrogenase [Saccharum hybrid cultivar R570]
Meristem	SoffiXsponR570.05Eg040700.v2.1	1.59411	0.991177	0.685535	2.95068e-196	4.02785e-191	--	CAD6221060.1 unnamed protein product [Miscanthus lutarioriparius]
Meristem	SoffiXsponR570.03Bg007100.v2.1	1.75835	1.17206	0.585174	3.45177e-196	4.71187e-191	TCTP	CAD6248493.1 unnamed protein product [Miscanthus lutarioriparius]
Meristem	SoffiXsponR570.5_9Ag054600.v2.1	1.42733	0.85804	0.734205	5.62902e-196	7.68395e-191	rps6	CAD6217046.1 unnamed protein product [Miscanthus lutarioriparius]
Meristem	SoffiXsponR570.05Cg365500.v2.1	1.03713	0.622806	0.735738	1.22108e-195	1.66685e-190	Os07g0662500	NP_001146948.1 elongation factor 1-beta [Zea mays]
Meristem	SoffiXsponR570.04Ag072500.v2.1	1.63338	1.08583	0.58906	2.37718e-195	3.24499e-190	RPL23A	XP_021305927.1 60S ribosomal protein L23A-like [Sorghum bicolor]
Meristem	SoffiXsponR570.02Fg362000.v2.1	4.41223	3.32861	0.406587	6.48682e-195	8.8549e-190	GST3	CAD6235062.1 unnamed protein product [Miscanthus lutarioriparius]
Meristem	SoffiXsponR570.07Bg254100.v2.1	1.56872	1.04308	0.588746	7.40369e-195	1.01065e-189	RPP2A	XP_002448737.1 60S acidic ribosomal protein P2A [Sorghum bicolor]
Meristem	SoffiXsponR570.09Cg012100.v2.1	3.56543	2.71347	0.393938	1.21399e-194	1.65717e-189	UBL5	NP_001341916.1 ubiquitin-like protein 5 [Zea mays]
Meristem	SoffiXsponR570.03Dg311600.v2.1	5.31896	4.0981	0.376188	2.10247e-194	2.87e-189	EREBP1	CAD6249228.1 unnamed protein product [Miscanthus lutarioriparius]
Meristem	SoffiXsponR570.03Gg141100.v2.1	1.09968	0.677554	0.698669	5.73706e-194	7.83143e-189	RPL23A	TVU27733.1 hypothetical protein EJB05_19230 [Eragrostis curvula]
Meristem	SoffiXsponR570.07Bg258700.v2.1	2.34835	1.64002	0.517929	6.07129e-194	8.28767e-189	OsI_17963	CAD6259098.1 unnamed protein product [Miscanthus lutarioriparius]
Meristem	SoffiXsponR570.07Bg058100.v2.1	1.72235	1.14395	0.590357	7.74406e-194	1.05711e-188	RPL12A	XP_002446345.1 60S ribosomal protein L12-1 [Sorghum bicolor]
Meristem	SoffiXsponR570.08Cg081200.v2.1	1.73703	1.11798	0.635727	1.04148e-193	1.42168e-188	--	XP_021321514.1 uncharacterized protein LOC8057870 isoform X2 [Sorghum bicolor]
Meristem	SoffiXsponR570.08Eg120400.v2.1	1.40793	0.915853	0.620388	1.97743e-193	2.69931e-188	RABA5C	CAD6245939.1 unnamed protein product [Miscanthus lutarioriparius]
Meristem	SoffiXsponR570.06Ag001000.v2.1	6.22384	4.31426	0.528692	7.99608e-193	1.09151e-187	PIIF	CAD6273286.1 unnamed protein product [Miscanthus lutarioriparius]
Meristem	SoffiXsponR570.07Cg108700.v2.1	1.88511	1.26619	0.574149	1.8826e-192	2.56987e-187	RGA5	XP_002448006.1 heavy metal-associated isoprenylated plant protein 46 [Sorghum bicolor]
Meristem	SoffiXsponR570.02Gg232700.v2.1	1.14935	0.665957	0.787318	2.77012e-192	3.78138e-187	TPIP1	CAD6235990.1 unnamed protein product [Miscanthus lutarioriparius]
Meristem	SoffiXsponR570.05Ag090400.v2.1	2.24603	1.58917	0.499103	7.53485e-192	1.02855e-186	At5g01750	CAD6220582.1 unnamed protein product [Miscanthus lutarioriparius]
Meristem	SoffiXsponR570.07Ag135200.v2.1	1.038	0.603938	0.781328	8.14352e-192	1.11164e-186	--	CAD6262982.1 unnamed protein product [Miscanthus lutarioriparius]
Meristem	SoffiXsponR570.08Dg001600.v2.1	2.90336	2.07138	0.487133	1.02283e-191	1.39622e-186	GAPC2	CAD6266482.1 unnamed protein product [Miscanthus lutarioriparius]
Meristem	SoffiXsponR570.10os1g045600.v2.1	2.20686	1.37675	0.680726	2.19407e-191	2.99503e-186	ADH1	KAG0529544.1 hypothetical protein BDA96_05G107700 [Sorghum bicolor]
Meristem	SoffiXsponR570.01Bg127100.v2.1	1.12745	0.70322	0.681013	2.20915e-191	3.01563e-186	GGP5	CAD6214051.1 unnamed protein product [Miscanthus lutarioriparius]
Meristem	SoffiXsponR570.06Dg089900.v2.1	5.04086	3.11746	0.6933	2.2789e-191	3.11083e-186	PDC1	CAD6271873.1 unnamed protein product [Miscanthus lutarioriparius]
Meristem	SoffiXsponR570.01Cg273200.v2.1	1.80104	1.20091	0.584703	4.31404e-191	5.88893e-186	AHL22	CAD6203050.1 unnamed protein product [Miscanthus lutarioriparius]
Meristem	SoffiXsponR570.04Cg207300.v2.1	2.03048	1.41062	0.52549	4.74832e-191	6.48174e-186	KTI11	CAD6335965.1 unnamed protein product [Miscanthus lutarioriparius]
Meristem	SoffiXsponR570.07Ag253100.v2.1	3.56494	2.59027	0.460774	6.96645e-191	9.50963e-186	At4g26390	XP_002448775.1 pyruvate kinase, cytosolic isozyme [Sorghum bicolor]
Meristem	SoffiXsponR570.5_9Ag063800.v2.1	1.91563	1.30543	0.553288	1.13257e-190	1.54603e-185	At2g23930	XP_002463169.1 probable small nuclear ribonucleoprotein G [Sorghum bicolor]
Meristem	SoffiXsponR570.08Cg019300.v2.1	2.61447	1.83724	0.508977	2.67596e-190	3.65285e-185	RPP1A	CAD6266410.1 unnamed protein product [Miscanthus lutarioriparius]
Meristem	SoffiXsponR570.04Eg111800.v2.1	3.08008	2.02334	0.606226	3.64107e-190	4.97028e-185	--	-
Meristem	SoffiXsponR570.04Bg235100.v2.1	1.74882	1.12763	0.633092	4.66691e-190	6.37062e-185	XTH25	CAD6335610.1 unnamed protein product [Miscanthus lutarioriparius]
Meristem	SoffiXsponR570.01Bg342600.v2.1	2.20939	1.55536	0.506402	5.33408e-190	7.28134e-185	CML27	AZA07963.1 calmodulin-like protein [Saccharum fulvum]
Meristem	SoffiXsponR570.02Gg231400.v2.1	1.80254	1.1644	0.630441	5.45455e-190	7.44579e-185	UBC7	XP_002458736.1 ubiquitin-conjugating enzyme E2 7 [Sorghum bicolor]
Meristem	SoffiXsponR570.7_10Ag171600.v2.1	1.54574	1.0262	0.590994	8.43818e-190	1.15186e-184	RPP2A	CAD6263846.1 unnamed protein product [Miscanthus lutarioriparius]
Meristem	SoffiXsponR570.07Cg200000.v2.1	1.83694	1.17454	0.645206	1.07802e-189	1.47157e-184	--	AWA44661.1 hypothetical protein SS96I13_000005 [Saccharum spontaneum]
Meristem	SoffiXsponR570.04Eg061100.v2.1	2.69987	1.96017	0.461908	2.20834e-189	3.01452e-184	GLB3	XP_002438623.1 two-on-two hemoglobin-3 [Sorghum bicolor]
Meristem	SoffiXsponR570.06Bg025100.v2.1	2.18701	1.55009	0.496601	5.5997e-189	7.64393e-184	UBF9	NP_001131602.1 Ubiquitin-40S ribosomal protein S27a-like [Zea mays]
Meristem	SoffiXsponR570.02Eg270800.v2.1	1.44075	0.938753	0.618	6.47215e-189	8.83488e-184	RPS25B	XP_025819900.1 40S ribosomal protein S25-2 [Panicum hallii]
Meristem	SoffiXsponR570.04Ag274700.v2.1	1.17109	0.723065	0.695653	2.55496e-188	3.48767e-183	MNB1B	KAG8074544.1 hypothetical protein GUJ93_ZPchr0006g43223 [Zizania palustris]
Meristem	SoffiXsponR570.07Bg202100.v2.1	0.954428	0.584389	0.707706	1.87324e-187	2.55708e-182	RPL7C	AWA45031.1 60S ribosomal protein L7-1 [Saccharum spontaneum]
Meristem	SoffiXsponR570.01Bg366700.v2.1	6.80918	5.24402	0.376809	1.52074e-186	2.0759e-181	PDC2	CAD6210756.1 unnamed protein product [Miscanthus lutarioriparius]
Meristem	SoffiXsponR570.03Ag174000.v2.1	0.794641	0.468587	0.761988	2.28185e-186	3.11487e-181	Os02g0576700	CAD6250584.1 unnamed protein product [Miscanthus lutarioriparius]
Meristem	SoffiXsponR570.7_10Ag264200.v2.1	5.76075	4.45971	0.369306	3.79538e-186	5.18092e-181	--	XP_002446875.2 actin cytoskeleton-regulatory complex protein pan1 [Sorghum bicolor]
Meristem	SoffiXsponR570.03Gg100100.v2.1	2.43317	1.74684	0.47809	3.9579e-185	5.40277e-180	RPS8	XP_002452585.1 40S ribosomal protein S8 [Sorghum bicolor]
Meristem	SoffiXsponR570.01Eg301300.v2.1	0.781177	0.455442	0.778381	8.74473e-184	1.19371e-178	R40C1	CAD6211049.1 unnamed protein product [Miscanthus lutarioriparius]
Meristem	SoffiXsponR570.05Cg057300.v2.1	2.16579	1.51013	0.520218	2.7914e-183	3.81043e-178	RPS15	NP_001147395.1 40S ribosomal protein S15 [Zea mays]
Meristem	SoffiXsponR570.03Cg145700.v2.1	4.03624	2.79045	0.532513	5.02428e-183	6.85845e-178	--	AWA45102.1 ATPase inhibitor [Saccharum officinarum]
Meristem	SoffiXsponR570.01Fg330100.v2.1	1.27111	0.822354	0.628262	1.14909e-182	1.56857e-177	TIM9	XP_004982818.1 mitochondrial import inner membrane translocase subunit Tim9 [Setaria italica]
Meristem	SoffiXsponR570.01Ag446500.v2.1	2.8975	2.0427	0.504334	1.4877e-182	2.0308e-177	GAD1	CAD6210328.1 unnamed protein product [Miscanthus lutarioriparius]
Meristem	SoffiXsponR570.01Fg171900.v2.1	2.87014	2.05208	0.484036	1.85168e-182	2.52765e-177	BAM9	XP_002467860.1 inactive beta-amylase 9 [Sorghum bicolor]
Meristem	SoffiXsponR570.03Bg009200.v2.1	1.0265	0.644729	0.670964	2.42562e-182	3.31111e-177	RPL37C	NP_001355176.1 60S ribosomal protein L37-like [Zea mays]
Meristem	SoffiXsponR570.08Cg162800.v2.1	1.12632	0.718671	0.648216	6.79045e-182	9.26937e-177	RPL7B	XP_002445767.1 60S ribosomal protein L7-2 [Sorghum bicolor]
Meristem	SoffiXsponR570.04Bg046200.v2.1	1.47101	0.936158	0.651979	7.51268e-182	1.02553e-176	Os07g0631100	XP_039807551.1 transcription elongation factor 1 homolog [Panicum virgatum]
Meristem	SoffiXsponR570.01Bg034800.v2.1	2.65463	1.96574	0.433438	8.1368e-182	1.11072e-176	ADF3	XP_021306792.1 actin-depolymerizing factor 3 [Sorghum bicolor]
Meristem	SoffiXsponR570.01Ag182700.v2.1	1.05791	0.660983	0.678527	1.34601e-181	1.83739e-176	RPL24	XP_039800486.1 60S ribosomal protein L24 [Panicum virgatum]
Meristem	SoffiXsponR570.01Dg067900.v2.1	1.58202	1.06594	0.569636	1.64541e-181	2.24609e-176	NRPB6A	XP_035823406.1 uncharacterized protein LOC100283558 isoform X1 [Zea mays]
Meristem	SoffiXsponR570.01Eg262700.v2.1	1.14365	0.709773	0.688213	2.2385e-181	3.05569e-176	RPL37C	XP_002465171.1 60S ribosomal protein L37-3 [Sorghum bicolor]
Meristem	SoffiXsponR570.01Ag506800.v2.1	2.1887	1.57612	0.473698	2.29451e-181	3.13214e-176	--	CAD6202059.1 unnamed protein product [Miscanthus lutarioriparius]
Meristem	SoffiXsponR570.02Ag136500.v2.1	1.13069	0.706473	0.678494	2.39818e-181	3.27366e-176	RPL29A	XP_002440932.1 60S ribosomal protein L29-1 [Sorghum bicolor]
Meristem	SoffiXsponR570.03Ag004400.v2.1	2.55975	1.73355	0.56227	4.35182e-181	5.94049e-176	LDHA	CAD6252237.1 unnamed protein product [Miscanthus lutarioriparius]
Meristem	SoffiXsponR570.06Gg104600.v2.1	1.23045	0.751961	0.710452	5.38261e-180	7.34759e-175	--	CAD6333150.1 unnamed protein product [Miscanthus lutarioriparius]
Meristem	SoffiXsponR570.01Cg225600.v2.1	1.58268	1.08585	0.543541	5.60332e-180	7.64887e-175	RPL22B	XP_002465294.1 60S ribosomal protein L22-2 [Sorghum bicolor]
Meristem	SoffiXsponR570.03Dg104800.v2.1	1.14178	0.699997	0.70587	7.38858e-180	1.00859e-174	RPL11	XP_006654147.1 60S ribosomal protein L11 [Oryza brachyantha]
Meristem	SoffiXsponR570.06Dg074400.v2.1	6.12102	4.6355	0.401046	1.02976e-179	1.40569e-174	GIP2	CAD6333870.1 unnamed protein product [Miscanthus lutarioriparius]
Meristem	SoffiXsponR570.03Eg158500.v2.1	4.19027	3.25635	0.363788	1.96336e-179	2.6801e-174	Cht6	CAD6250393.1 unnamed protein product [Miscanthus lutarioriparius]
Meristem	SoffiXsponR570.03Fg004300.v2.1	2.42447	1.65831	0.547956	2.01165e-179	2.74602e-174	LDHA	CAD6252237.1 unnamed protein product [Miscanthus lutarioriparius]
Meristem	SoffiXsponR570.06Gg105500.v2.1	2.70825	1.81837	0.574718	2.24401e-179	3.06321e-174	PFK6	XP_002440110.1 ATP-dependent 6-phosphofructokinase 6 [Sorghum bicolor]
Meristem	SoffiXsponR570.07Ag041700.v2.1	1.07364	0.691229	0.635273	3.61087e-179	4.92905e-174	RPL35D	XP_002452134.1 60S ribosomal protein L35-4 [Sorghum bicolor]
Meristem	SoffiXsponR570.03Ag320600.v2.1	1.6053	1.09371	0.553608	3.80535e-179	5.19453e-174	RPL39A	KAH1105409.1 hypothetical protein J1N35_009177 [Gossypium stocksii]
Meristem	SoffiXsponR570.08Ag135800.v2.1	1.03784	0.63821	0.701488	6.56899e-179	8.96707e-174	TIL	CAD6245214.1 unnamed protein product [Miscanthus lutarioriparius]
Meristem	SoffiXsponR570.05Dg099900.v2.1	4.16398	3.15589	0.399913	6.70255e-179	9.14938e-174	--	CAD6226060.1 unnamed protein product [Miscanthus lutarioriparius]
Meristem	SoffiXsponR570.01Cg256500.v2.1	4.00259	2.95643	0.437078	2.44348e-178	3.3355e-173	PDC2	CAD6210756.1 unnamed protein product [Miscanthus lutarioriparius]
Meristem	SoffiXsponR570.10us89g033600.v2.1	4.82982	3.74988	0.365123	1.07538e-177	1.46796e-172	CBP	KAG0528650.1 hypothetical protein BDA96_05G029800 [Sorghum bicolor]
Meristem	SoffiXsponR570.01Ag133400.v2.1	3.17206	2.38041	0.414207	1.29829e-177	1.77224e-172	PBD1	CAD6214116.1 unnamed protein product [Miscanthus lutarioriparius]
Meristem	SoffiXsponR570.6_9Ag225100.v2.1	2.49449	1.80369	0.467792	1.93654e-177	2.64349e-172	CYTC1	XP_004962043.1 cytochrome c [Setaria italica]
Meristem	SoffiXsponR570.03Cg265200.v2.1	1.62922	1.05242	0.630469	6.76799e-177	9.23872e-172	RPS8	XP_002452585.1 40S ribosomal protein S8 [Sorghum bicolor]
Meristem	SoffiXsponR570.01Eg081800.v2.1	0.954608	0.524716	0.863371	9.33257e-177	1.27395e-171	--	XP_021316952.1 uncharacterized protein LOC8086185 [Sorghum bicolor]
Meristem	SoffiXsponR570.04Ag211000.v2.1	4.37949	3.3799	0.373784	1.70453e-176	2.32679e-171	Os02g0178400	NP_001278476.1 protein transport protein SEC61 gamma subunit [Zea mays]
Meristem	SoffiXsponR570.05Fg147200.v2.1	1.04788	0.653751	0.680655	1.74994e-176	2.38877e-171	RPL32A	XP_002460481.1 60S ribosomal protein L32-1 [Sorghum bicolor]
Meristem	SoffiXsponR570.03Ag005900.v2.1	1.63102	1.08246	0.591464	8.04017e-176	1.09753e-170	TCTP	CAD6248493.1 unnamed protein product [Miscanthus lutarioriparius]
Meristem	SoffiXsponR570.07Dg182600.v2.1	1.1307	0.725939	0.639296	8.49151e-176	1.15914e-170	RPL27C	CAD6262187.1 unnamed protein product [Miscanthus lutarioriparius]
Meristem	SoffiXsponR570.03Ag030400.v2.1	2.07545	1.47911	0.488699	9.7372e-176	1.32919e-170	At2g21870	XP_002453255.1 probable ATP synthase 24 kDa subunit, mitochondrial [Sorghum bicolor]
Meristem	SoffiXsponR570.03Eg059400.v2.1	1.64235	1.11583	0.557649	3.02447e-175	4.12858e-170	RPL27AB	CAD6247940.1 unnamed protein product [Miscanthus lutarioriparius]
Meristem	SoffiXsponR570.01Eg157400.v2.1	2.61796	1.89525	0.466051	1.54549e-174	2.10969e-169	DNAJ1	XP_002466747.1 dnaJ protein homolog [Sorghum bicolor]
Meristem	SoffiXsponR570.03Cg187300.v2.1	2.92417	2.20576	0.406753	1.30239e-173	1.77785e-168	COX6B-3	XP_004953063.1 cytochrome c oxidase subunit 6b-3 [Setaria italica]
Meristem	SoffiXsponR570.01Bg426900.v2.1	1.75812	1.23458	0.510015	1.74824e-173	2.38646e-168	RPS3A	AGT16352.1 40S ribosomal protein S3a [Saccharum hybrid cultivar R570]
Meristem	SoffiXsponR570.8_10Ag311500.v2.1	3.72359	2.73146	0.447021	3.66839e-173	5.00757e-168	AIR12	CAD6264792.1 unnamed protein product [Miscanthus lutarioriparius]
Meristem	SoffiXsponR570.07Ag217300.v2.1	1.35758	0.900803	0.591759	3.90273e-173	5.32746e-168	LSM7	XP_025824482.1 sm-like protein LSM7 [Panicum hallii]
Meristem	SoffiXsponR570.05Bg326000.v2.1	3.80069	2.85782	0.411346	6.08679e-173	8.30883e-168	--	CAD6217266.1 unnamed protein product [Miscanthus lutarioriparius]
Meristem	SoffiXsponR570.02Dg134900.v2.1	0.98863	0.619803	0.67362	8.68164e-173	1.1851e-167	RPL29A	XP_002440932.1 60S ribosomal protein L29-1 [Sorghum bicolor]
Meristem	SoffiXsponR570.1Z111800.v2.1	2.2672	1.66106	0.448806	2.6943e-172	3.67788e-167	At3g03070	NP_001146987.1 mitochondrial NADH ubiquinone oxidoreductase 13kD-like subunit [Zea mays]
Meristem	SoffiXsponR570.02Ag064600.v2.1	2.87855	1.82253	0.659398	4.78753e-172	6.53527e-167	CBP2	CAD6232778.1 unnamed protein product [Miscanthus lutarioriparius]
Meristem	SoffiXsponR570.06Eg132600.v2.1	3.90655	2.97711	0.391982	6.02737e-172	8.22772e-167	IPP	CAD6333700.1 unnamed protein product [Miscanthus lutarioriparius]
Meristem	SoffiXsponR570.01Bg445700.v2.1	0.932786	0.562972	0.728484	6.59471e-171	9.00217e-166	--	XP_002465787.1 uncharacterized protein LOC8082119 isoform X1 [Sorghum bicolor]
Meristem	SoffiXsponR570.10Cg018400.v2.1	3.92616	2.99501	0.390559	8.75898e-171	1.19565e-165	QCR9	KAG0528599.1 hypothetical protein BDA96_05G025300, partial [Sorghum bicolor]
Meristem	SoffiXsponR570.04Gg118300.v2.1	1.96266	1.38926	0.498493	9.51356e-171	1.29866e-165	RPL27C	XP_002437450.1 60S ribosomal protein L27-3 [Sorghum bicolor]
Meristem	SoffiXsponR570.02Dg388500.v2.1	2.96239	2.16847	0.450084	6.60237e-170	9.01263e-165	GST3	CAD6235062.1 unnamed protein product [Miscanthus lutarioriparius]
Meristem	SoffiXsponR570.04Eg081800.v2.1	1.12455	0.729764	0.623847	1.17905e-169	1.60947e-164	RPS14C	ACG32205.1 40S ribosomal protein S14 [Zea mays]
Meristem	SoffiXsponR570.5_9Ag030000.v2.1	1.92153	1.33421	0.526271	1.42418e-169	1.94409e-164	ERD15	XP_002463334.1 protein EARLY RESPONSIVE TO DEHYDRATION 15 [Sorghum bicolor]
Meristem	SoffiXsponR570.04Cg039500.v2.1	1.62432	1.02093	0.669956	1.72001e-169	2.34792e-164	--	CAD6340276.1 unnamed protein product [Miscanthus lutarioriparius]
Meristem	SoffiXsponR570.06Gg049200.v2.1	2.23387	1.70238	0.391993	2.11154e-169	2.88238e-164	TUBA1	KAF0910387.1 hypothetical protein E2562_001553 [Oryza meyeriana var. granulata] [Oryza meyeriana]
Meristem	SoffiXsponR570.01Eg138100.v2.1	1.11119	0.702493	0.661545	1.29431e-168	1.76681e-163	GGP5	CAD6206194.1 unnamed protein product [Miscanthus lutarioriparius]
Meristem	SoffiXsponR570.04Ag160200.v2.1	1.02751	0.662129	0.633964	4.58635e-168	6.26065e-163	RPL11	XP_002454974.2 60S ribosomal protein L11 [Sorghum bicolor]
Meristem	SoffiXsponR570.03Eg158200.v2.1	3.27596	2.48757	0.397178	1.11672e-167	1.52439e-162	Cht6	CAD6250393.1 unnamed protein product [Miscanthus lutarioriparius]
Meristem	SoffiXsponR570.06Ag063700.v2.1	1.47508	1.00589	0.552321	1.24855e-167	1.70435e-162	RPL11	XP_002454974.2 60S ribosomal protein L11 [Sorghum bicolor]
Meristem	SoffiXsponR570.07Cg111600.v2.1	1.18718	0.792268	0.583479	2.69633e-167	3.68066e-162	RPL6C	CAD6263368.1 unnamed protein product [Miscanthus lutarioriparius]
Meristem	SoffiXsponR570.05Bg048600.v2.1	1.15147	0.755094	0.60875	2.78869e-167	3.80672e-162	RPL15	XP_002461521.1 60S ribosomal protein L15-1 [Sorghum bicolor]
Meristem	SoffiXsponR570.06Ag088700.v2.1	1.01289	0.637873	0.667135	4.62665e-167	6.31565e-162	RAP2-3	CAD6272462.1 unnamed protein product [Miscanthus lutarioriparius]
Meristem	SoffiXsponR570.02Dg143100.v2.1	0.987073	0.627494	0.653556	6.80906e-167	9.29478e-162	UBF9	NP_001105472.2 ubiquitin-40S ribosomal protein S27a [Zea mays]
Meristem	SoffiXsponR570.03Fg006300.v2.1	1.40828	0.94344	0.577929	3.453e-166	4.71355e-161	TCTP	CAD6252218.1 unnamed protein product [Miscanthus lutarioriparius]
Meristem	SoffiXsponR570.01Ag331300.v2.1	3.30298	2.54759	0.374638	3.77635e-166	5.15494e-161	LRR1	CAD6204149.1 unnamed protein product [Miscanthus lutarioriparius]
Meristem	SoffiXsponR570.03Bg246500.v2.1	5.69896	4.38019	0.379704	3.81255e-166	5.20435e-161	--	CAD6249595.1 unnamed protein product [Miscanthus lutarioriparius]
Meristem	SoffiXsponR570.01Ag076500.v2.1	1.63162	1.0977	0.571819	4.06077e-166	5.54319e-161	RPS29	KXG37462.1 hypothetical protein SORBI_3001G074300 [Sorghum bicolor]
Meristem	SoffiXsponR570.09Cg112500.v2.1	2.25936	1.6502	0.453279	4.55068e-166	6.21195e-161	COX5C	CAB3462321.1 unnamed protein product [Digitaria exilis]
Meristem	SoffiXsponR570.03Cg316600.v2.1	1.7	1.03877	0.710664	7.91096e-166	1.07989e-160	CCR1	CAD6241771.1 unnamed protein product [Miscanthus lutarioriparius]
Meristem	SoffiXsponR570.04Ag244000.v2.1	2.00508	1.33734	0.5843	9.12028e-166	1.24497e-160	XTH22	CAD6338494.1 unnamed protein product [Miscanthus lutarioriparius]
Meristem	SoffiXsponR570.07Eg205200.v2.1	0.761912	0.468819	0.700593	1.45024e-165	1.97966e-160	--	XP_008667633.2 uncharacterized protein LOC100275186 isoform X1 [Zea mays]
Meristem	SoffiXsponR570.05Cg334600.v2.1	0.851981	0.534876	0.671616	1.86101e-165	2.54039e-160	GSVIVT00034021001	CAD6217107.1 unnamed protein product [Miscanthus lutarioriparius]
Meristem	SoffiXsponR570.01Eg142200.v2.1	2.65277	1.90581	0.47709	2.32637e-165	3.17564e-160	GATL1	CAD6206164.1 unnamed protein product [Miscanthus lutarioriparius]
Meristem	SoffiXsponR570.05Fg151200.v2.1	1.4994	1.00813	0.572711	3.96258e-165	5.40916e-160	RPL7A-1	CAD6218601.1 unnamed protein product [Miscanthus lutarioriparius]
Meristem	SoffiXsponR570.8_5Ag211600.v2.1	1.26388	0.837871	0.59306	6.15422e-165	8.40088e-160	RPL27AC	XP_002463173.1 60S ribosomal protein L27a-3 [Sorghum bicolor]
Meristem	SoffiXsponR570.04Ag092700.v2.1	1.1533	0.749557	0.621652	1.22672e-163	1.67455e-158	--	CAD6339832.1 unnamed protein product [Miscanthus lutarioriparius]
Meristem	SoffiXsponR570.01Eg418800.v2.1	1.11215	0.728385	0.610582	1.25661e-163	1.71535e-158	RPL21E	AGT17078.1 60S ribosomal protein L21 [Saccharum hybrid cultivar R570]
Meristem	SoffiXsponR570.07Cg187400.v2.1	2.02505	1.41367	0.518512	2.39583e-163	3.27046e-158	FLZ1	AGT16219.1 hypothetical protein SHCRBa_267_M24_R_280 [Saccharum hybrid cultivar R570]
Meristem	SoffiXsponR570.05Dg323900.v2.1	1.30365	0.806086	0.693548	4.79127e-163	6.54037e-158	GH3.8	CAD6217398.1 unnamed protein product [Miscanthus lutarioriparius]
Meristem	SoffiXsponR570.01Dg191300.v2.1	3.52969	2.7491	0.360582	5.28305e-163	7.21168e-158	At2g23090	XP_002467663.1 uncharacterized protein At2g23090 [Sorghum bicolor]
Meristem	SoffiXsponR570.02Fg255400.v2.1	1.80877	1.28143	0.497255	6.16578e-163	8.41666e-158	--	NP_001295564.1 uncharacterized protein LOC103636535 [Zea mays]
Meristem	SoffiXsponR570.03Dg104700.v2.1	1.7215	1.21185	0.506451	6.37897e-163	8.70768e-158	SC34	XP_002453584.1 60S ribosomal protein L10-1 [Sorghum bicolor]
Meristem	SoffiXsponR570.01Bg320800.v2.1	1.09425	0.711153	0.621712	1.31694e-162	1.7977e-157	At2g23930	XP_002467703.1 probable small nuclear ribonucleoprotein G [Sorghum bicolor]
Meristem	SoffiXsponR570.01Dg196100.v2.1	1.01529	0.651432	0.640205	1.73197e-162	2.36425e-157	RPS19A	XP_004983991.1 40S ribosomal protein S19 [Setaria italica]
Meristem	SoffiXsponR570.09Bg157500.v2.1	3.37288	2.47243	0.44805	1.77111e-162	2.41767e-157	RBG7	ACG35271.1 glycine-rich RNA-binding protein 2 [Zea mays]
Meristem	SoffiXsponR570.02Fg294400.v2.1	3.47178	2.63195	0.399547	3.26879e-162	4.4621e-157	NAC068	AIS74871.1 NAC4 [Miscanthus lutarioriparius]
Meristem	SoffiXsponR570.02Bg389800.v2.1	1.07011	0.71141	0.589002	1.76587e-161	2.41051e-156	RPS10-1	ACG49205.1 40S ribosomal protein S10 [Zea mays]
Meristem	SoffiXsponR570.08Bg021000.v2.1	0.965652	0.627697	0.621437	2.68079e-161	3.65943e-156	RPS13	NP_001105708.2 40S ribosomal protein S13 [Zea mays]
Meristem	SoffiXsponR570.01Cg107600.v2.1	3.01745	2.30042	0.39143	4.14898e-161	5.66361e-156	TIFY11E	CAD6212517.1 unnamed protein product [Miscanthus lutarioriparius]
Meristem	SoffiXsponR570.07Dg164100.v2.1	1.8542	1.32136	0.488769	5.03511e-161	6.87322e-156	HMGB14	CAD6259980.1 unnamed protein product [Miscanthus lutarioriparius]
Meristem	SoffiXsponR570.06Eg090800.v2.1	1.06771	0.696399	0.616539	2.65166e-160	3.61967e-155	RPL29A	XP_002440932.1 60S ribosomal protein L29-1 [Sorghum bicolor]
Meristem	SoffiXsponR570.01Fg184500.v2.1	1.06418	0.694956	0.614744	2.91398e-160	3.97776e-155	R40C1	CAD6211049.1 unnamed protein product [Miscanthus lutarioriparius]
Meristem	SoffiXsponR570.01Dg263700.v2.1	1.02902	0.601434	0.774788	4.09191e-160	5.5857e-155	PDC2	CAD6210756.1 unnamed protein product [Miscanthus lutarioriparius]
Meristem	SoffiXsponR570.03Cg041200.v2.1	2.25976	1.62607	0.474782	5.23715e-159	7.14902e-154	Os02g0146600	CAD6248109.1 unnamed protein product [Miscanthus lutarioriparius]
Meristem	SoffiXsponR570.06Ag001300.v2.1	1.94831	1.2743	0.612511	5.30811e-159	7.24589e-154	--	CAD6273286.1 unnamed protein product [Miscanthus lutarioriparius]
Meristem	SoffiXsponR570.08Bg169500.v2.1	1.46928	1.03031	0.512026	1.24377e-158	1.69782e-153	NTF2	CAD6245877.1 unnamed protein product [Miscanthus lutarioriparius]
Meristem	SoffiXsponR570.01Cg257100.v2.1	1.21687	0.813246	0.581414	3.3306e-158	4.54647e-153	RANBP1C	CAD6210752.1 unnamed protein product [Miscanthus lutarioriparius]
Meristem	SoffiXsponR570.02Bg352900.v2.1	1.82674	1.29771	0.493309	5.47692e-158	7.47633e-153	SUMO1	CAD6228507.1 unnamed protein product [Miscanthus lutarioriparius]
Meristem	SoffiXsponR570.03Ag263300.v2.1	0.822739	0.515121	0.675522	9.43169e-157	1.28748e-151	RPL31	CAD6242651.1 unnamed protein product [Miscanthus lutarioriparius]
Meristem	SoffiXsponR570.05Cg020000.v2.1	0.959371	0.575286	0.737809	6.66507e-156	9.09822e-151	--	-
Meristem	SoffiXsponR570.01Cg069900.v2.1	1.41511	0.984225	0.523857	1.21231e-155	1.65488e-150	RPS19A	XP_004983991.1 40S ribosomal protein S19 [Setaria italica]
Meristem	SoffiXsponR570.03Bg298900.v2.1	1.2235	0.732988	0.739156	1.21558e-155	1.65934e-150	CCR1	CAD6241771.1 unnamed protein product [Miscanthus lutarioriparius]
Meristem	SoffiXsponR570.01Cg220900.v2.1	0.839826	0.536281	0.6471	1.75654e-155	2.39778e-150	Nop56	CAD6203644.1 unnamed protein product [Miscanthus lutarioriparius]
Meristem	SoffiXsponR570.02Dg068400.v2.1	2.26109	1.65167	0.453093	2.76531e-155	3.77482e-150	TPI	EES00320.2 hypothetical protein SORBI_3003G072300 [Sorghum bicolor]
Meristem	SoffiXsponR570.08Bg170500.v2.1	1.28812	0.865994	0.572834	3.42162e-155	4.67072e-150	RPL7A-1	AGT16039.1 60S ribosomal protein [Saccharum hybrid cultivar R570]
Meristem	SoffiXsponR570.05Fg132300.v2.1	4.04862	3.04847	0.409347	3.43054e-155	4.68289e-150	XERICO	CAD6224506.1 unnamed protein product [Miscanthus lutarioriparius]
Meristem	SoffiXsponR570.01Eg089100.v2.1	2.64116	1.98548	0.411683	1.66379e-154	2.27117e-149	At5g07960	XP_002466430.1 protein Asterix [Sorghum bicolor]
Meristem	SoffiXsponR570.09Ag041700.v2.1	1.18144	0.70789	0.738953	3.6413e-154	4.9706e-149	PSK2	CAD6268490.1 unnamed protein product [Miscanthus lutarioriparius]
Meristem	SoffiXsponR570.06Gg071900.v2.1	5.64803	4.05521	0.477969	4.73094e-154	6.45801e-149	PDC1	CAD6271873.1 unnamed protein product [Miscanthus lutarioriparius]
Meristem	SoffiXsponR570.07Dg145700.v2.1	3.52398	2.67712	0.396525	1.00862e-153	1.37683e-148	ERF1A	CAD6260099.1 unnamed protein product [Miscanthus lutarioriparius]
Meristem	SoffiXsponR570.03Cg322300.v2.1	3.51973	2.67025	0.398494	1.07384e-153	1.46585e-148	PED1	CAD6241714.1 unnamed protein product [Miscanthus lutarioriparius]
Meristem	SoffiXsponR570.05Ag361200.v2.1	2.37282	1.74686	0.441841	2.18256e-153	2.97932e-148	--	NP_001278542.1 COX VIIa-like protein [Zea mays]
Meristem	SoffiXsponR570.09Dg076400.v2.1	1.13174	0.753959	0.585987	2.98409e-153	4.07346e-148	TIM9	CAD6269745.1 unnamed protein product [Miscanthus lutarioriparius]
Meristem	SoffiXsponR570.01Fg336000.v2.1	2.12813	1.56542	0.443035	2.99313e-153	4.08581e-148	EL2	XP_002468680.1 cyclin-dependent protein kinase inhibitor EL2 [Sorghum bicolor]
Meristem	SoffiXsponR570.01Fg029100.v2.1	1.68754	1.1963	0.496348	7.48478e-152	1.02172e-146	RPL23A	KAG6481193.1 hypothetical protein ZIOFF_057789 [Zingiber officinale]
Meristem	SoffiXsponR570.05Gg080700.v2.1	1.65547	1.16653	0.505018	4.85187e-151	6.62309e-146	ARF1	KAF2921993.1 hypothetical protein DAI22_07g076900 [Oryza sativa Japonica Group]
Meristem	SoffiXsponR570.09Ag040100.v2.1	3.69499	2.73421	0.434445	7.72313e-151	1.05425e-145	OsI_35105	NP_001149198.1 Pyruvate kinase 1, cytosolic [Zea mays]
Meristem	SoffiXsponR570.05Ag123100.v2.1	1.04939	0.681583	0.622587	1.19497e-150	1.6312e-145	RPL44	CAD6225813.1 unnamed protein product [Miscanthus lutarioriparius]
Meristem	SoffiXsponR570.6us88g026900.v2.1	1.02078	0.675744	0.59512	3.26833e-150	4.46146e-145	Y14A	CAD6334722.1 unnamed protein product [Miscanthus lutarioriparius]
Meristem	SoffiXsponR570.07Dg222600.v2.1	1.94802	1.3851	0.492015	7.83648e-150	1.06973e-144	H0403D02.15	CAD6261784.1 unnamed protein product [Miscanthus lutarioriparius]
Meristem	SoffiXsponR570.03Bg265100.v2.1	2.19182	1.56087	0.489779	1.60889e-149	2.19623e-144	--	CAD6242299.1 unnamed protein product [Miscanthus lutarioriparius]
Meristem	SoffiXsponR570.1Z221300.v2.1	1.1952	0.796988	0.58462	4.61415e-149	6.29859e-144	ERD15	XP_002463334.1 protein EARLY RESPONSIVE TO DEHYDRATION 15 [Sorghum bicolor]
Meristem	SoffiXsponR570.07Eg166400.v2.1	0.87038	0.555554	0.647719	4.8811e-149	6.66299e-144	RPL27C	CAD6262187.1 unnamed protein product [Miscanthus lutarioriparius]
Meristem	SoffiXsponR570.07Dg072600.v2.1	1.81205	1.32921	0.447051	6.42661e-149	8.7727e-144	--	OQU81604.1 hypothetical protein SORBI_3006G083500, partial [Sorghum bicolor]
Meristem	SoffiXsponR570.04Bg217600.v2.1	1.1227	0.743701	0.594176	7.58144e-149	1.03491e-143	RPL27C	XP_002437450.1 60S ribosomal protein L27-3 [Sorghum bicolor]
Meristem	SoffiXsponR570.6_9Ag191300.v2.1	1.14137	0.765297	0.576673	9.24032e-149	1.26136e-143	RPL29A	XP_002440932.1 60S ribosomal protein L29-1 [Sorghum bicolor]
Meristem	SoffiXsponR570.05Bg037100.v2.1	1.81789	1.18778	0.614001	1.03559e-148	1.41364e-143	PARC	NP_001146786.1 glutathione transferase 6 [Zea mays]
Meristem	SoffiXsponR570.03Dg200400.v2.1	1.42656	0.996872	0.51706	1.20759e-148	1.64844e-143	Cht6	CAD6250393.1 unnamed protein product [Miscanthus lutarioriparius]
Meristem	SoffiXsponR570.09Dg117100.v2.1	4.14459	3.04371	0.445399	1.45392e-148	1.98468e-143	PCO1	XP_002443592.1 plant cysteine oxidase 2 isoform X2 [Sorghum bicolor]
Meristem	SoffiXsponR570.8_5Ag228600.v2.1	0.702302	0.439559	0.676033	1.56812e-148	2.14057e-143	APC13	XP_002461083.1 anaphase-promoting complex subunit 13 isoform X2 [Sorghum bicolor]
Meristem	SoffiXsponR570.04Cg046700.v2.1	1.45293	1.0314	0.494359	2.1921e-148	2.99234e-143	PRO5	AWA45010.1 Profilin-5, partial [Saccharum officinarum]
Meristem	SoffiXsponR570.08Cg020100.v2.1	1.17228	0.790626	0.568249	3.89803e-148	5.32105e-143	RPP1A	CAD6266410.1 unnamed protein product [Miscanthus lutarioriparius]
Meristem	SoffiXsponR570.07Eg135500.v2.1	1.29225	0.871363	0.568535	5.2225e-148	7.12903e-143	--	CAD6259881.1 unnamed protein product [Miscanthus lutarioriparius]
Meristem	SoffiXsponR570.08Bg197000.v2.1	2.79714	2.17112	0.365512	6.45033e-148	8.80509e-143	HSP81-1	XP_002444804.1 heat shock protein 81-1 [Sorghum bicolor]
Meristem	SoffiXsponR570.01Ag372700.v2.1	3.08583	2.36941	0.381132	2.33648e-147	3.18944e-142	ERD15	XP_021306398.1 protein EARLY RESPONSIVE TO DEHYDRATION 15-like [Sorghum bicolor]
Meristem	SoffiXsponR570.04Ag041700.v2.1	1.08064	0.613972	0.815643	6.38662e-147	8.71812e-142	--	CAD6337789.1 unnamed protein product [Miscanthus lutarioriparius]
Meristem	SoffiXsponR570.02Cg256200.v2.1	1.09548	0.730907	0.583798	9.31507e-147	1.27156e-141	RPS24A	XP_002458422.1 40S ribosomal protein S24-1 [Sorghum bicolor]
Meristem	SoffiXsponR570.03Eg134800.v2.1	2.77223	2.15075	0.366209	1.20822e-146	1.64929e-141	At1g14450	ACG33942.1 hypothetical protein [Zea mays]
Meristem	SoffiXsponR570.01Bg038800.v2.1	1.07126	0.719536	0.574172	2.12251e-146	2.89735e-141	RPS26	XP_035819694.1 40S ribosomal protein S26-like [Zea mays]
Meristem	SoffiXsponR570.03Eg077600.v2.1	2.85685	2.17421	0.39393	2.15719e-146	2.94469e-141	--	ACG26444.1 hypothetical protein [Zea mays]
Meristem	SoffiXsponR570.03Cg293000.v2.1	0.957653	0.628112	0.608481	3.00028e-146	4.09557e-141	RPL12A	XP_002446345.1 60S ribosomal protein L12-1 [Sorghum bicolor]
Meristem	SoffiXsponR570.07Ag196200.v2.1	0.876215	0.571392	0.616804	3.31607e-146	4.52663e-141	RPS11	NP_001105562.1 40S ribosomal protein S11 [Zea mays]
Meristem	SoffiXsponR570.03Fg052200.v2.1	0.725237	0.460973	0.65377	8.24266e-146	1.12517e-140	Os01g0679700	NP_001147066.1 60S ribosomal protein L37a isoform 2 [Zea mays]
Meristem	SoffiXsponR570.04Bg176900.v2.1	3.82764	2.94648	0.377461	1.63299e-145	2.22913e-140	VQ22	CAD6335934.1 unnamed protein product [Miscanthus lutarioriparius]
Meristem	SoffiXsponR570.02Eg073000.v2.1	1.00204	0.678111	0.563343	2.13727e-145	2.9175e-140	RPS5A	CAD6239158.1 unnamed protein product [Miscanthus lutarioriparius]
Meristem	SoffiXsponR570.05Ag374400.v2.1	2.48568	1.85924	0.418931	6.05543e-145	8.26602e-140	--	XP_002461196.1 uncharacterized protein LOC8078540 [Sorghum bicolor]
Meristem	SoffiXsponR570.08Eg120800.v2.1	2.66682	1.97362	0.434274	1.82009e-143	2.48453e-138	AIR12	CAD6264792.1 unnamed protein product [Miscanthus lutarioriparius]
Meristem	SoffiXsponR570.01Fg106200.v2.1	1.99117	1.48975	0.418554	1.84818e-143	2.52288e-138	At5g47570	CAD6204432.1 unnamed protein product [Miscanthus lutarioriparius]
Meristem	SoffiXsponR570.01Fg220600.v2.1	1.17715	0.790887	0.573756	2.00847e-143	2.74168e-138	AHL22	XP_039786740.1 AT-hook motif nuclear-localized protein 19-like [Panicum virgatum]
Meristem	SoffiXsponR570.4us91g007300.v2.1	2.2197	1.63865	0.437856	2.79937e-143	3.8213e-138	PABN3	XP_002436725.1 polyadenylate-binding protein 2 [Sorghum bicolor]
Meristem	SoffiXsponR570.05Bg294200.v2.1	1.06176	0.666699	0.671346	1.88314e-142	2.5706e-137	At1g61340	CAD6217611.1 unnamed protein product [Miscanthus lutarioriparius]
Meristem	SoffiXsponR570.02Gg227500.v2.1	0.78717	0.503363	0.645077	1.90436e-142	2.59956e-137	RPS23	CAD6333578.1 unnamed protein product [Miscanthus lutarioriparius]
Meristem	SoffiXsponR570.01Fg176100.v2.1	1.06861	0.705276	0.599478	2.39472e-142	3.26894e-137	RPL22B	XP_002465294.1 60S ribosomal protein L22-2 [Sorghum bicolor]
Meristem	SoffiXsponR570.02Dg195100.v2.1	1.05089	0.682861	0.621946	2.46956e-142	3.37109e-137	At1g51650	XP_002455932.1 ATP synthase subunit epsilon, mitochondrial [Sorghum bicolor]
Meristem	SoffiXsponR570.05Cg332700.v2.1	2.22064	1.65543	0.423766	3.80083e-142	5.18836e-137	--	XP_039833530.1 uncharacterized protein LOC120694473 [Panicum virgatum]
Meristem	SoffiXsponR570.05Bg196300.v2.1	2.97325	2.29368	0.374376	3.90594e-142	5.33184e-137	SAP1	RLM85881.1 hypothetical protein C2845_PM04G19680 [Panicum miliaceum]
Meristem	SoffiXsponR570.01Ag295300.v2.1	1.94161	1.42688	0.444393	4.89577e-142	6.68302e-137	BAM3	XP_002464915.1 beta-amylase 3, chloroplastic [Sorghum bicolor]
Meristem	SoffiXsponR570.6_9Ag321000.v2.1	1.2553	0.873856	0.522564	5.29505e-142	7.22806e-137	RPP2A	CAD6332770.1 unnamed protein product [Miscanthus lutarioriparius]
Meristem	SoffiXsponR570.05Bg364000.v2.1	1.76133	1.2702	0.471609	1.65588e-141	2.26037e-136	ERD15	XP_002463334.1 protein EARLY RESPONSIVE TO DEHYDRATION 15 [Sorghum bicolor]
Meristem	SoffiXsponR570.03Dg229400.v2.1	3.00035	2.26419	0.406135	1.68309e-141	2.29752e-136	YPTM2	NP_001105441.2 GTP-binding protein YPTM2 [Zea mays]
Meristem	SoffiXsponR570.05Ag183000.v2.1	3.34415	2.58946	0.368988	1.90352e-141	2.59842e-136	TIFY10C	AVF19700.1 JAZ10 [Saccharum hybrid cultivar ROC22]
Meristem	SoffiXsponR570.02Fg339300.v2.1	3.8639	3.00969	0.360442	3.04609e-141	4.15809e-136	FBA1	XP_002458944.1 fructose-bisphosphate aldolase, cytoplasmic isozyme [Sorghum bicolor]
Meristem	SoffiXsponR570.04Eg109000.v2.1	1.12949	0.777607	0.538562	3.45607e-141	4.71775e-136	RPS14C	NP_001131240.1 40S ribosomal protein S14-like [Zea mays]
Meristem	SoffiXsponR570.06Ag048300.v2.1	1.42545	1.00285	0.507314	4.38007e-141	5.97906e-136	Os05g0169000	CAD6334502.1 unnamed protein product [Miscanthus lutarioriparius]
Meristem	SoffiXsponR570.06Gg012600.v2.1	1.17633	0.812563	0.533741	4.48569e-141	6.12323e-136	RANBP1B	NP_001148666.1 ran-binding protein 1 [Zea mays]
Meristem	SoffiXsponR570.05Bg317900.v2.1	1.21988	0.858501	0.506844	1.42021e-140	1.93868e-135	MAF1	NP_001145610.2 MFP1 attachment factor 1-like [Zea mays]
Meristem	SoffiXsponR570.05Bg073200.v2.1	2.06641	1.54384	0.420607	2.1603e-140	2.94895e-135	ARF1	KAF2921993.1 hypothetical protein DAI22_07g076900 [Oryza sativa Japonica Group]
Meristem	SoffiXsponR570.04Dg184100.v2.1	3.40737	2.63599	0.370313	3.03637e-140	4.14483e-135	GAPC1	XP_021305023.1 glyceraldehyde-3-phosphate dehydrogenase 1, cytosolic [Sorghum bicolor]
Meristem	SoffiXsponR570.05Eg063800.v2.1	2.62518	2.00223	0.390813	3.52746e-140	4.81519e-135	ARF1	KAF2921993.1 hypothetical protein DAI22_07g076900 [Oryza sativa Japonica Group]
Meristem	SoffiXsponR570.6_9Ag065000.v2.1	1.18517	0.812478	0.54469	8.47068e-140	1.1563e-134	NRPB10	AQK39614.1 DNA-directed RNA polymerases II IV and V subunit 10 [Zea mays]
Meristem	SoffiXsponR570.03Eg172800.v2.1	1.66205	1.26254	0.396629	2.23799e-139	3.05499e-134	CAL1	ACB20518.1 defensin precursor [Saccharum officinarum]
Meristem	SoffiXsponR570.01Bg323900.v2.1	1.25318	0.841795	0.574051	4.22533e-139	5.76783e-134	TIFY10A	XP_002465159.1 protein TIFY 10a isoform X2 [Sorghum bicolor]
Meristem	SoffiXsponR570.05Dg159500.v2.1	0.948506	0.619627	0.614257	5.53201e-139	7.55152e-134	RPL35AA	NP_001361294.1 60S ribosomal protein L35a-like [Zea mays]
Meristem	SoffiXsponR570.05Fg275100.v2.1	1.11478	0.769897	0.534027	1.49829e-138	2.04525e-133	At5g08565	CAD6217036.1 unnamed protein product [Miscanthus lutarioriparius]
Meristem	SoffiXsponR570.04Cg244500.v2.1	2.39106	1.83038	0.385508	1.32736e-137	1.81193e-132	GSTU7	CAD6335502.1 unnamed protein product [Miscanthus lutarioriparius]
Meristem	SoffiXsponR570.04Eg137300.v2.1	2.11225	1.57696	0.421636	2.65944e-137	3.63029e-132	MBS1	CAD6335452.1 unnamed protein product [Miscanthus lutarioriparius]
Meristem	SoffiXsponR570.09Cg079900.v2.1	1.72786	1.22855	0.492028	2.87521e-137	3.92483e-132	ENO2	CAD6270141.1 unnamed protein product [Miscanthus lutarioriparius]
Meristem	SoffiXsponR570.09Dg075200.v2.1	1.47565	1.01582	0.538704	4.51788e-137	6.16717e-132	HSP70-4	XP_002442353.1 probable mediator of RNA polymerase II transcription subunit 37c [Sorghum bicolor]
Meristem	SoffiXsponR570.05Cg364900.v2.1	2.80514	2.14439	0.387508	7.89396e-137	1.07757e-131	ERD15	XP_002463334.1 protein EARLY RESPONSIVE TO DEHYDRATION 15 [Sorghum bicolor]
Meristem	SoffiXsponR570.8_5Ag213000.v2.1	0.842784	0.55147	0.61188	1.33963e-136	1.82867e-131	Os07g0614500	CAD6223079.1 unnamed protein product [Miscanthus lutarioriparius]
Meristem	SoffiXsponR570.07Eg203800.v2.1	1.13072	0.789954	0.517398	1.38466e-136	1.89014e-131	RPP2A	XP_002448737.1 60S acidic ribosomal protein P2A [Sorghum bicolor]
Meristem	SoffiXsponR570.01Dg182400.v2.1	1.27692	0.856172	0.5767	6.65366e-136	9.08265e-131	GSTU18	CAD6341956.1 unnamed protein product [Miscanthus lutarioriparius]
Meristem	SoffiXsponR570.07Cg094700.v2.1	1.80157	1.31021	0.459454	7.00016e-136	9.55564e-131	dfr1	CAD6263531.1 unnamed protein product [Miscanthus lutarioriparius]
Meristem	SoffiXsponR570.06Eg130200.v2.1	1.77424	1.31313	0.434188	8.18472e-136	1.11726e-130	SBT3.9	NP_001354199.1 uncharacterized protein LOC100281745 precursor [Zea mays]
Meristem	SoffiXsponR570.02Fg336400.v2.1	1.44221	1.03386	0.480237	1.53155e-135	2.09066e-130	BHLH128	AVP12340.1 flowering BHLH 1 [Saccharum hybrid cultivar SP80-3280]
Meristem	SoffiXsponR570.08Eg015500.v2.1	1.32539	0.942378	0.49204	1.56688e-135	2.13889e-130	--	-
Meristem	SoffiXsponR570.08Cg032800.v2.1	1.31617	0.922981	0.511972	2.55035e-135	3.48138e-130	RP-P0	CAD6246552.1 unnamed protein product [Miscanthus lutarioriparius]
Meristem	SoffiXsponR570.01Eg019000.v2.1	1.36523	0.984087	0.472291	4.92069e-135	6.71704e-130	--	KAG0546736.1 hypothetical protein BDA96_01G019400 [Sorghum bicolor]
Meristem	SoffiXsponR570.01Dg012600.v2.1	0.759527	0.486992	0.641202	8.30759e-135	1.13404e-129	CDI	CAD6207259.1 unnamed protein product [Miscanthus lutarioriparius]
Meristem	SoffiXsponR570.02Cg225500.v2.1	1.15102	0.779078	0.563078	5.897e-134	8.04976e-129	RABA1F	CAD6230414.1 unnamed protein product [Miscanthus lutarioriparius]
Meristem	SoffiXsponR570.9us90g031500.v2.1	2.91002	2.2575	0.366302	2.40725e-133	3.28604e-128	--	CAD6267412.1 unnamed protein product [Miscanthus lutarioriparius]
Meristem	SoffiXsponR570.01Eg317100.v2.1	1.17157	0.797775	0.554385	3.55175e-133	4.84835e-128	RPS28	OEL38380.1 hypothetical protein BAE44_0000602 [Dichanthelium oligosanthes]
Meristem	SoffiXsponR570.01Bg416400.v2.1	2.20813	1.68241	0.392298	1.79482e-132	2.45004e-127	ATPC	XP_002468280.1 ATP synthase subunit gamma, mitochondrial [Sorghum bicolor]
Meristem	SoffiXsponR570.05Dg341800.v2.1	1.85895	1.37831	0.431587	1.91872e-132	2.61916e-127	rps6	XP_021308394.1 40S ribosomal protein S6 isoform X2 [Sorghum bicolor]
Meristem	SoffiXsponR570.05Eg063200.v2.1	1.59243	1.15083	0.46856	2.43525e-132	3.32427e-127	TIF3E1	XP_021308624.1 eukaryotic translation initiation factor 3 subunit E [Sorghum bicolor]
Meristem	SoffiXsponR570.01Cg294300.v2.1	3.41794	2.65996	0.361722	3.3609e-132	4.58782e-127	GAD1	CAD6210328.1 unnamed protein product [Miscanthus lutarioriparius]
Meristem	SoffiXsponR570.01Bg394100.v2.1	0.864214	0.571112	0.597614	3.56337e-132	4.86421e-127	--	XP_021311077.1 uncharacterized protein LOC110433394 [Sorghum bicolor]
Meristem	SoffiXsponR570.07Eg137800.v2.1	0.982716	0.635613	0.628626	4.07503e-132	5.56266e-127	FLZ2	AGT16218.1 hypothetical protein SHCRBa_267_M24_R_160 [Saccharum hybrid cultivar R570]
Meristem	SoffiXsponR570.10Cg045700.v2.1	1.19572	0.838317	0.51231	1.8575e-131	2.5356e-126	RPL3	XP_002449051.2 60S ribosomal protein L3 isoform X2 [Sorghum bicolor]
Meristem	SoffiXsponR570.01Cg372000.v2.1	1.66584	1.22748	0.440549	2.71469e-131	3.70572e-126	At2g02050	CAD6342426.1 unnamed protein product [Miscanthus lutarioriparius]
Meristem	SoffiXsponR570.08Dg163000.v2.1	1.86195	1.41316	0.397892	7.10922e-131	9.70451e-126	NTF2	CAD6245877.1 unnamed protein product [Miscanthus lutarioriparius]
Meristem	SoffiXsponR570.04Eg093400.v2.1	1.15146	0.770352	0.579872	1.978e-130	2.70009e-125	RISBZ5	XP_002438798.1 basic leucine zipper 9 isoform X2 [Sorghum bicolor]
Meristem	SoffiXsponR570.07Bg262500.v2.1	1.32905	0.909091	0.5479	4.74966e-130	6.48357e-125	DOF5.8	KAG0528125.1 hypothetical protein BDA96_06G291700 [Sorghum bicolor]
Meristem	SoffiXsponR570.01Dg268300.v2.1	1.8193	1.35023	0.430179	5.27095e-130	7.19517e-125	APX1	CAD6203183.1 unnamed protein product [Miscanthus lutarioriparius]
Meristem	SoffiXsponR570.02Gg256900.v2.1	1.21555	0.784518	0.631734	7.15491e-130	9.76689e-125	OsI_04666	CAD6228889.1 unnamed protein product [Miscanthus lutarioriparius]
Meristem	SoffiXsponR570.06Cg173900.v2.1	2.18875	1.61743	0.436409	8.26266e-130	1.1279e-124	DI19-1	XP_002441512.1 protein DEHYDRATION-INDUCED 19 [Sorghum bicolor]
Meristem	SoffiXsponR570.06Dg062500.v2.1	1.13012	0.792934	0.511206	1.09534e-129	1.49521e-124	MTACP2	XP_002441007.1 acyl carrier protein 2, mitochondrial [Sorghum bicolor]
Meristem	SoffiXsponR570.01Eg397600.v2.1	2.05717	1.56728	0.392395	1.34783e-129	1.83987e-124	--	XP_002465786.1 uncharacterized protein LOC8059815 [Sorghum bicolor]
Meristem	SoffiXsponR570.07Bg206300.v2.1	1.88329	1.29938	0.535428	1.6908e-129	2.30805e-124	CPX	XP_002447075.1 oxygen-dependent coproporphyrinogen-III oxidase, chloroplastic [Sorghum bicolor]
Meristem	SoffiXsponR570.04Cg164800.v2.1	1.34475	0.969041	0.472709	1.71293e-129	2.33825e-124	Os02g0220600	CAD6339174.1 unnamed protein product [Miscanthus lutarioriparius]
Meristem	SoffiXsponR570.08Eg077600.v2.1	2.55414	1.91784	0.413352	2.31111e-129	3.15481e-124	ERF109	CAD6245488.1 unnamed protein product [Miscanthus lutarioriparius]
Meristem	SoffiXsponR570.08Bg172000.v2.1	0.903583	0.601727	0.586548	4.89873e-129	6.68707e-124	RPL17	NP_001104890.1 60S ribosomal protein L17 [Zea mays]
Meristem	SoffiXsponR570.03Cg264600.v2.1	1.25889	0.86929	0.534239	1.57573e-128	2.15097e-123	--	-
Meristem	SoffiXsponR570.05Eg219300.v2.1	2.15749	1.64824	0.388428	2.67812e-128	3.6558e-123	FDX2	CAD6224250.1 unnamed protein product [Miscanthus lutarioriparius]
Meristem	SoffiXsponR570.02Eg086900.v2.1	2.47537	1.89084	0.388619	3.29575e-128	4.49889e-123	CAM1-1	KAF8680753.1 hypothetical protein HU200_045598 [Digitaria exilis]
Meristem	SoffiXsponR570.01Eg322200.v2.1	1.01992	0.686626	0.570856	7.29734e-128	9.96131e-123	FAD7	CAD6203207.1 unnamed protein product [Miscanthus lutarioriparius]
Meristem	SoffiXsponR570.6_9Ag107400.v2.1	0.962248	0.631134	0.608462	1.22114e-127	1.66693e-122	ADF7	XP_002439159.1 actin-depolymerizing factor 7 [Sorghum bicolor]
Meristem	SoffiXsponR570.7_10Ag153800.v2.1	1.07342	0.736841	0.542792	1.24494e-127	1.69942e-122	Os01g0679700	NP_001147066.1 60S ribosomal protein L37a isoform 2 [Zea mays]
Meristem	SoffiXsponR570.04Bg226500.v2.1	1.03418	0.709591	0.543433	1.58044e-127	2.15739e-122	RRN3	CAD6335693.1 unnamed protein product [Miscanthus lutarioriparius]
Meristem	SoffiXsponR570.06Dg139400.v2.1	1.81817	1.34596	0.433851	2.64991e-127	3.61728e-122	RABA1F	XP_002441520.1 ras-related protein RABA1f [Sorghum bicolor]
Meristem	SoffiXsponR570.10Ag139300.v2.1	0.96507	0.621027	0.635977	3.07541e-127	4.19812e-122	GF14D	XP_002449656.1 14-3-3-like protein GF14-D [Sorghum bicolor]
Meristem	SoffiXsponR570.04Ag160400.v2.1	1.46191	1.0474	0.481051	3.40335e-127	4.64578e-122	RPL11	XP_002454974.2 60S ribosomal protein L11 [Sorghum bicolor]
Meristem	SoffiXsponR570.07Ag231300.v2.1	2.00551	1.48938	0.429262	5.15289e-127	7.034e-122	TIFY3	NP_001169865.1 Protein TIFY 3 isoform 1 [Zea mays]
Meristem	SoffiXsponR570.06Fg158500.v2.1	0.902832	0.590501	0.612519	6.37188e-127	8.698e-122	--	CAD6332764.1 unnamed protein product [Miscanthus lutarioriparius]
Meristem	SoffiXsponR570.01Bg191500.v2.1	0.732558	0.47363	0.629182	6.91253e-127	9.43601e-122	CBSX5	CAD6213085.1 unnamed protein product [Miscanthus lutarioriparius]
Meristem	SoffiXsponR570.03Bg005000.v2.1	0.777736	0.512307	0.602272	1.44279e-126	1.9695e-121	BAG7	XP_021315658.1 BAG family molecular chaperone regulator 7 [Sorghum bicolor]
Meristem	SoffiXsponR570.7os1g024700.v2.1	3.5371	2.64022	0.421909	2.06593e-126	2.82012e-121	HIPP27	CAD6261283.1 unnamed protein product [Miscanthus lutarioriparius]
Meristem	SoffiXsponR570.01Bg045100.v2.1	1.51381	1.08244	0.483907	2.3949e-126	3.26918e-121	RPS2D	CAD6207199.1 unnamed protein product [Miscanthus lutarioriparius]
Meristem	SoffiXsponR570.07Dg056400.v2.1	1.19046	0.827615	0.524485	4.24367e-126	5.79286e-121	RPP2A	CAD6263846.1 unnamed protein product [Miscanthus lutarioriparius]
Meristem	SoffiXsponR570.04Dg146000.v2.1	2.40539	1.83393	0.39133	8.36469e-126	1.14183e-120	SAP8	ACT53874.1 zinc finger protein [Saccharum officinarum]
Meristem	SoffiXsponR570.01Fg238400.v2.1	0.805807	0.539613	0.578511	1.95088e-125	2.66307e-120	snu13	CAD6202852.1 unnamed protein product [Miscanthus lutarioriparius]
Meristem	SoffiXsponR570.07Bg078500.v2.1	1.05966	0.725526	0.546496	2.55395e-125	3.4863e-120	RPS10-1	OEL32246.1 putative serine/threonine-protein kinase [Dichanthelium oligosanthes]
Meristem	SoffiXsponR570.08Cg156200.v2.1	0.981325	0.640771	0.614924	7.97648e-125	1.08884e-119	dnaJ	KAG0524190.1 hypothetical protein BDA96_07G189100 [Sorghum bicolor]
Meristem	SoffiXsponR570.7_10Ag357500.v2.1	1.7135	1.26303	0.440059	9.59803e-125	1.31019e-119	UBC28	NP_001148222.1 ubiquitin-conjugating enzyme E2-17 kDa [Zea mays]
Meristem	SoffiXsponR570.01Eg235800.v2.1	1.3252	0.885544	0.581573	9.7463e-125	1.33043e-119	GSTU18	CAD6341956.1 unnamed protein product [Miscanthus lutarioriparius]
Meristem	SoffiXsponR570.10Dg081200.v2.1	2.04113	1.42197	0.521472	2.31883e-124	3.16534e-119	ADH2	XP_002449392.1 alcohol dehydrogenase 2 [Sorghum bicolor]
Meristem	SoffiXsponR570.02Bg007600.v2.1	0.869618	0.596977	0.542707	2.95859e-124	4.03866e-119	RPS15AA	NP_001146975.1 40S ribosomal protein S15a [Zea mays]
Meristem	SoffiXsponR570.7os1g088500.v2.1	1.46759	1.05869	0.47117	4.35162e-124	5.94022e-119	--	XP_002448756.1 UPF0496 protein 4 [Sorghum bicolor]
Meristem	SoffiXsponR570.1Z289100.v2.1	1.94666	1.45883	0.416188	1.21079e-123	1.6528e-118	At3g18410	XP_002467439.1 NADH dehydrogenase [ubiquinone] 1 beta subcomplex subunit 10-B [Sorghum bicolor]
Meristem	SoffiXsponR570.06Cg100800.v2.1	1.94559	1.45316	0.421017	2.84584e-123	3.88475e-118	--	CAD6333691.1 unnamed protein product [Miscanthus lutarioriparius]
Meristem	SoffiXsponR570.5_9Ag270200.v2.1	1.19404	0.806798	0.565566	3.28856e-123	4.48909e-118	At5g13200	CAD6270117.1 unnamed protein product [Miscanthus lutarioriparius]
Meristem	SoffiXsponR570.01Ag310100.v2.1	1.21953	0.803295	0.60232	3.97615e-123	5.42769e-118	SMR1	CAD6204395.1 unnamed protein product [Miscanthus lutarioriparius]
Meristem	SoffiXsponR570.04Fg125700.v2.1	2.05998	1.5175	0.44094	2.08688e-122	2.84871e-117	XTH25	CAD6338491.1 unnamed protein product [Miscanthus lutarioriparius]
Meristem	SoffiXsponR570.01Eg112200.v2.1	1.82701	1.32589	0.46252	8.37814e-122	1.14367e-116	--	CAD6214346.1 unnamed protein product [Miscanthus lutarioriparius]
Meristem	SoffiXsponR570.04Bg054500.v2.1	1.70658	1.25878	0.439084	1.1017e-121	1.50389e-116	CCOAOMT1	CAD6337557.1 unnamed protein product [Miscanthus lutarioriparius]
Meristem	SoffiXsponR570.04Bg118300.v2.1	1.52802	1.12735	0.43872	5.6751e-121	7.74685e-116	NOI4	XP_002438259.1 RPM1-interacting protein 4 [Sorghum bicolor]
Meristem	SoffiXsponR570.03Cg064700.v2.1	1.84186	1.39315	0.402813	8.68982e-121	1.18621e-115	--	CAD6247894.1 unnamed protein product [Miscanthus lutarioriparius]
Meristem	SoffiXsponR570.08Bg008000.v2.1	1.9856	1.50942	0.395579	1.0718e-120	1.46307e-115	--	CAD6246340.1 unnamed protein product [Miscanthus lutarioriparius]
Meristem	SoffiXsponR570.04Dg046900.v2.1	1.49115	1.03018	0.533519	2.10304e-120	2.87078e-115	--	CAD6337727.1 unnamed protein product [Miscanthus lutarioriparius]
Meristem	SoffiXsponR570.04Eg115400.v2.1	1.6257	1.19379	0.445508	2.14921e-120	2.9338e-115	PMAT1	CAD6335714.1 unnamed protein product [Miscanthus lutarioriparius]
Meristem	SoffiXsponR570.7_10Ag232900.v2.1	2.43737	1.87171	0.380964	2.32914e-120	3.17941e-115	SAMDC	AGT16271.1 S-adenosylmethionine decarboxylase [Saccharum hybrid cultivar R570]
Meristem	SoffiXsponR570.02Ag232400.v2.1	1.14749	0.80547	0.510583	4.11497e-120	5.61718e-115	RABA1F	CAD6230414.1 unnamed protein product [Miscanthus lutarioriparius]
Meristem	SoffiXsponR570.06Fg109400.v2.1	0.960481	0.645789	0.572695	4.33704e-120	5.92032e-115	--	KAG0518812.1 hypothetical protein BDA96_09G209300 [Sorghum bicolor]
Meristem	SoffiXsponR570.04Dg031500.v2.1	1.06834	0.71634	0.57666	6.72213e-120	9.1761e-115	ENO1	XP_021305192.1 enolase 1 [Sorghum bicolor]
Meristem	SoffiXsponR570.6us88g042000.v2.1	1.19072	0.846435	0.492364	9.26967e-120	1.26537e-114	--	CAD6273157.1 unnamed protein product [Miscanthus lutarioriparius]
Meristem	SoffiXsponR570.01Ag258600.v2.1	1.35827	0.952541	0.511913	9.86103e-120	1.34609e-114	TIFY11E	CAD6212517.1 unnamed protein product [Miscanthus lutarioriparius]
Meristem	SoffiXsponR570.06Ag147600.v2.1	1.92783	1.47589	0.385394	1.26169e-119	1.72228e-114	--	CAD6271766.1 unnamed protein product [Miscanthus lutarioriparius]
Meristem	SoffiXsponR570.01Cg035900.v2.1	1.10007	0.783944	0.488771	1.95627e-119	2.67042e-114	GSTU1	CAD6214894.1 unnamed protein product [Miscanthus lutarioriparius]
Meristem	SoffiXsponR570.03Cg201500.v2.1	1.27248	0.911222	0.481765	3.30981e-119	4.51809e-114	PAB1	NP_001132248.1 proteasome subunit alpha type [Zea mays]
Meristem	SoffiXsponR570.04Eg092900.v2.1	0.859043	0.567851	0.597216	3.70444e-119	5.05679e-114	--	XP_021305829.1 uncharacterized protein LOC110431258 [Sorghum bicolor]
Meristem	SoffiXsponR570.6_9Ag220900.v2.1	1.60657	1.17589	0.450232	4.31912e-119	5.89586e-114	R3HDM1	XP_021303121.1 uncharacterized protein LOC110430213 isoform X1 [Sorghum bicolor]
Meristem	SoffiXsponR570.06Bg038300.v2.1	2.2658	1.68369	0.428393	4.46226e-119	6.09125e-114	ME6	CAD6334403.1 unnamed protein product [Miscanthus lutarioriparius]
Meristem	SoffiXsponR570.01Bg402600.v2.1	1.56872	1.14002	0.460522	5.98185e-119	8.16559e-114	GAD1	CAD6210328.1 unnamed protein product [Miscanthus lutarioriparius]
Meristem	SoffiXsponR570.01Ag522900.v2.1	1.02476	0.710548	0.528279	8.02818e-119	1.09589e-113	RPL5A	XP_002465922.1 60S ribosomal protein L5-1 [Sorghum bicolor]
Meristem	SoffiXsponR570.02Cg290400.v2.1	1.13911	0.789755	0.528427	3.60427e-118	4.92004e-113	--	XP_002458587.1 uncharacterized protein LOC8079287 [Sorghum bicolor]
Meristem	SoffiXsponR570.02Bg299800.v2.1	1.61336	1.21987	0.403333	5.29255e-118	7.22464e-113	--	OQU87825.1 hypothetical protein SORBI_3003G349700 [Sorghum bicolor]
Meristem	SoffiXsponR570.01Bg390400.v2.1	0.841787	0.563055	0.58018	8.28801e-117	1.13136e-111	LYRM4	CAD6210479.1 unnamed protein product [Miscanthus lutarioriparius]
Meristem	SoffiXsponR570.9os1g015200.v2.1	1.12199	0.805626	0.477877	9.54664e-117	1.30317e-111	NHL1	CAD6268351.1 unnamed protein product [Miscanthus lutarioriparius]
Meristem	SoffiXsponR570.04Eg027900.v2.1	0.7932	0.533456	0.572315	1.51196e-116	2.06391e-111	RPL31	XP_039804043.1 60S ribosomal protein L31-like [Panicum virgatum]
Meristem	SoffiXsponR570.04Ag263900.v2.1	1.81259	1.3697	0.40419	2.485e-116	3.39218e-111	CIB22	KAG0516195.1 hypothetical protein BDA96_10G341200 [Sorghum bicolor]
Meristem	SoffiXsponR570.01Eg096600.v2.1	0.694169	0.460465	0.592197	2.97936e-116	4.06701e-111	RPS27	NP_001105614.1 ribosomal protein S27 [Zea mays]
Meristem	SoffiXsponR570.02Eg200000.v2.1	0.795268	0.523076	0.604419	3.39133e-116	4.62936e-111	RABA1F	CAD6230414.1 unnamed protein product [Miscanthus lutarioriparius]
Meristem	SoffiXsponR570.5_9Ag208800.v2.1	1.44782	1.03684	0.481691	4.0844e-116	5.57545e-111	--	CAD6219027.1 unnamed protein product [Miscanthus lutarioriparius]
Meristem	SoffiXsponR570.02Ag282900.v2.1	0.986935	0.692888	0.510334	8.06016e-116	1.10026e-110	PDAP1	XP_002458500.1 28 kDa heat- and acid-stable phosphoprotein [Sorghum bicolor]
Meristem	SoffiXsponR570.1Z116400.v2.1	1.91259	1.4412	0.408258	8.23139e-116	1.12363e-110	UBC34	NP_001149627.1 ubiquitin-conjugating enzyme E2 J2 [Zea mays]
Meristem	SoffiXsponR570.02Dg388800.v2.1	2.35661	1.76961	0.413284	1.21715e-115	1.66148e-110	SRC2	CAD6228327.1 unnamed protein product [Miscanthus lutarioriparius]
Meristem	SoffiXsponR570.02Gg244700.v2.1	1.52542	1.16092	0.393937	1.32375e-115	1.807e-110	CHIT3	CAD6235806.1 unnamed protein product [Miscanthus lutarioriparius]
Meristem	SoffiXsponR570.05Fg039500.v2.1	1.15777	0.813629	0.508912	1.34114e-115	1.83073e-110	VAMP725	NP_001354043.1 Vesicle-associated membrane protein 725 [Zea mays]
Meristem	SoffiXsponR570.02Cg372400.v2.1	1.39719	1.04492	0.419141	1.54842e-115	2.11369e-110	--	RLN05607.1 hypothetical protein C2845_PM13G16670 [Panicum miliaceum]
Meristem	SoffiXsponR570.08Bg009400.v2.1	0.826777	0.562727	0.555062	1.63735e-115	2.23508e-110	MAGO2	XP_002443724.1 protein mago nashi homolog [Sorghum bicolor]
Meristem	SoffiXsponR570.02Bg389600.v2.1	1.42924	1.04508	0.45163	2.25672e-115	3.08056e-110	Os01g0962400	CAD6234735.1 unnamed protein product [Miscanthus lutarioriparius]
Meristem	SoffiXsponR570.02Ag104500.v2.1	1.19492	0.850484	0.490563	3.33462e-115	4.55196e-110	RPS5A	CAD6239158.1 unnamed protein product [Miscanthus lutarioriparius]
Meristem	SoffiXsponR570.05Dg288500.v2.1	1.81995	1.36185	0.418336	3.50664e-115	4.78678e-110	nep1	CAD6217816.1 unnamed protein product [Miscanthus lutarioriparius]
Meristem	SoffiXsponR570.07Dg205300.v2.1	1.1977	0.862842	0.473099	6.14568e-115	8.38923e-110	FAX2	KAG0527844.1 hypothetical protein BDA96_06G268300 [Sorghum bicolor]
Meristem	SoffiXsponR570.6us88g049200.v2.1	1.34476	0.967701	0.474712	9.13948e-115	1.24759e-109	--	XP_002461077.2 uncharacterized protein LOC8079369 [Sorghum bicolor]
Meristem	SoffiXsponR570.03Gg055100.v2.1	1.20748	0.937293	0.36543	9.99184e-115	1.36395e-109	--	-
Meristem	SoffiXsponR570.01Ag102200.v2.1	1.74288	1.35102	0.367419	2.04903e-114	2.79705e-109	--	-
Meristem	SoffiXsponR570.02Gg081300.v2.1	0.984151	0.689655	0.513004	3.07923e-114	4.20333e-109	RPL19A	AFC88841.1 60S ribosomal protein L19-like protein [Miscanthus sinensis]
Meristem	SoffiXsponR570.01Cg331900.v2.1	1.30169	0.942332	0.466079	9.08484e-114	1.24013e-108	GSVIVT00034021001	CAD6209870.1 unnamed protein product [Miscanthus lutarioriparius]
Meristem	SoffiXsponR570.04Ag179400.v2.1	1.56553	1.15812	0.434864	1.25492e-113	1.71304e-108	EF1A	ABU63160.1 elongation factor [Saccharum officinarum]
Meristem	SoffiXsponR570.04Ag216200.v2.1	1.89194	1.44003	0.393773	2.96649e-113	4.04944e-108	--	CAD6335966.1 unnamed protein product [Miscanthus lutarioriparius]
Meristem	SoffiXsponR570.08Ag027900.v2.1	1.29361	0.925542	0.483031	1.37033e-112	1.87058e-107	GAPC1	CAD6266482.1 unnamed protein product [Miscanthus lutarioriparius]
Meristem	SoffiXsponR570.03Eg065900.v2.1	1.40701	1.03388	0.444567	1.57361e-112	2.14807e-107	Os02g0178400	NP_001352076.1 Protein transport protein Sec61 subunit gamma [Zea mays]
Meristem	SoffiXsponR570.03Dg254100.v2.1	0.774829	0.531978	0.542512	3.51023e-112	4.79167e-107	RPL12A	XP_002446345.1 60S ribosomal protein L12-1 [Sorghum bicolor]
Meristem	SoffiXsponR570.03Bg039800.v2.1	1.50514	1.10849	0.441302	3.89686e-112	5.31945e-107	--	XP_035823818.1 uncharacterized protein LOC100277472 isoform X1 [Zea mays]
Meristem	SoffiXsponR570.07Ag012000.v2.1	1.02685	0.729784	0.492683	5.03778e-112	6.87687e-107	PARV12.8	XP_002447438.1 peptidyl-prolyl cis-trans isomerase Pin1 [Sorghum bicolor]
Meristem	SoffiXsponR570.05Gg019000.v2.1	0.939663	0.622922	0.593092	6.82368e-112	9.31474e-107	--	-
Meristem	SoffiXsponR570.01Dg047500.v2.1	1.10156	0.789556	0.480432	1.19125e-111	1.62613e-106	LOL3	CAD6205925.1 unnamed protein product [Miscanthus lutarioriparius]
Meristem	SoffiXsponR570.06Fg020800.v2.1	1.77558	1.3448	0.400894	2.64335e-111	3.60834e-106	RS2Z33	XP_021303483.1 serine/arginine-rich splicing factor RS2Z33-like [Sorghum bicolor]
Meristem	SoffiXsponR570.03Bg136800.v2.1	0.878208	0.61172	0.521691	2.88394e-111	3.93675e-106	--	EES06931.1 hypothetical protein SORBI_3004G170400 [Sorghum bicolor]
Meristem	SoffiXsponR570.02Eg101900.v2.1	1.10949	0.816622	0.442157	3.11137e-111	4.2472e-106	JAMYB	CAD6231698.1 unnamed protein product [Miscanthus lutarioriparius]
Meristem	SoffiXsponR570.05Dg187400.v2.1	1.276	0.884859	0.528104	1.5672e-110	2.13933e-105	EREBP1	CAD6219103.1 unnamed protein product [Miscanthus lutarioriparius]
Meristem	SoffiXsponR570.06Gg106300.v2.1	1.61703	1.20885	0.419715	1.79822e-110	2.45468e-105	RTNLB1	CAD6333140.1 unnamed protein product [Miscanthus lutarioriparius]
Meristem	SoffiXsponR570.04Ag234200.v2.1	1.13551	0.82936	0.453272	1.94432e-110	2.65412e-105	tma7	NP_001351633.1 uncharacterized protein LOC100303964 [Zea mays]
Meristem	SoffiXsponR570.04Dg045900.v2.1	2.05501	1.59823	0.36267	2.08514e-110	2.84634e-105	--	CAD6340276.1 unnamed protein product [Miscanthus lutarioriparius]
Meristem	SoffiXsponR570.09Dg122600.v2.1	0.868287	0.597619	0.538945	2.3536e-110	3.2128e-105	--	CAD6266691.1 unnamed protein product [Miscanthus lutarioriparius]
Meristem	SoffiXsponR570.07Bg261500.v2.1	1.28237	0.914133	0.48834	4.13784e-110	5.6484e-105	At4g26390	XP_002448775.1 pyruvate kinase, cytosolic isozyme [Sorghum bicolor]
Meristem	SoffiXsponR570.01Ag492300.v2.1	1.79519	1.27311	0.49578	4.16894e-110	5.69085e-105	--	XP_002465787.1 uncharacterized protein LOC8082119 isoform X1 [Sorghum bicolor]
Meristem	SoffiXsponR570.01Bg461100.v2.1	1.30037	0.975247	0.415088	4.88162e-110	6.6637e-105	TIP1-1	CAD6202028.1 unnamed protein product [Miscanthus lutarioriparius]
Meristem	SoffiXsponR570.8_5Ag214400.v2.1	0.757299	0.513548	0.560363	5.77694e-110	7.88586e-105	GSVIVT00034021001	CAD6223061.1 unnamed protein product [Miscanthus lutarioriparius]
Meristem	SoffiXsponR570.01Ag372800.v2.1	0.754499	0.503843	0.582544	1.0287e-109	1.40424e-104	MTACP2	CAD6211200.1 unnamed protein product [Miscanthus lutarioriparius]
Meristem	SoffiXsponR570.01Cg290400.v2.1	1.51761	1.0586	0.519639	1.0393e-109	1.41871e-104	ERD7	CAD6202866.1 unnamed protein product [Miscanthus lutarioriparius]
Meristem	SoffiXsponR570.05Bg331400.v2.1	0.875789	0.611527	0.518167	1.05987e-109	1.44679e-104	Os07g0614500	CAD6223079.1 unnamed protein product [Miscanthus lutarioriparius]
Meristem	SoffiXsponR570.01Fg201500.v2.1	1.64922	1.23752	0.414333	1.36534e-109	1.86377e-104	TS2	RLN19362.1 sex determination protein tasselseed-2 [Panicum miliaceum]
Meristem	SoffiXsponR570.02Bg080100.v2.1	2.95848	2.28303	0.373904	3.09075e-109	4.21906e-104	CML16	CAD6232505.1 unnamed protein product [Miscanthus lutarioriparius]
Meristem	SoffiXsponR570.01Cg074700.v2.1	1.49585	1.0728	0.479584	6.05163e-109	8.26083e-104	--	CAD6206294.1 unnamed protein product [Miscanthus lutarioriparius]
Meristem	SoffiXsponR570.09Cg045600.v2.1	0.762292	0.525115	0.537712	6.12048e-109	8.35482e-104	NHL1	CAD6268351.1 unnamed protein product [Miscanthus lutarioriparius]
Meristem	SoffiXsponR570.08Ag109100.v2.1	0.722763	0.492301	0.553983	1.01695e-108	1.3882e-103	OsI_027940	CAD6244855.1 unnamed protein product [Miscanthus lutarioriparius]
Meristem	SoffiXsponR570.05Cg268500.v2.1	1.56543	1.19304	0.391918	2.39986e-108	3.27596e-103	--	XP_035816255.1 uncharacterized protein LOC100192083 isoform X1 [Zea mays]
Meristem	SoffiXsponR570.01Eg376900.v2.1	0.788372	0.547555	0.525872	2.40414e-108	3.28179e-103	RPS3A	AGT16352.1 40S ribosomal protein S3a [Saccharum hybrid cultivar R570]
Meristem	SoffiXsponR570.02Dg179800.v2.1	1.19386	0.837377	0.511688	2.82749e-108	3.85969e-103	ACO1	CAD6343440.1 unnamed protein product [Miscanthus lutarioriparius]
Meristem	SoffiXsponR570.6us88g005700.v2.1	0.851278	0.594173	0.518747	2.83454e-108	3.86932e-103	UBF9	NP_001131602.1 Ubiquitin-40S ribosomal protein S27a-like [Zea mays]
Meristem	SoffiXsponR570.8_5Ag168900.v2.1	1.3607	0.984552	0.466811	3.92534e-108	5.35833e-103	--	AGT15962.1 hypothetical protein SHCRBa_160_F01_F_350 [Saccharum hybrid cultivar R570]
Meristem	SoffiXsponR570.08Ag006900.v2.1	0.874363	0.62646	0.481009	3.94224e-108	5.3814e-103	MAGO2	XP_002443724.1 protein mago nashi homolog [Sorghum bicolor]
Meristem	SoffiXsponR570.09Cg165500.v2.1	1.92107	1.45044	0.405418	6.45345e-108	8.80935e-103	RBG7	ACG35271.1 glycine-rich RNA-binding protein 2 [Zea mays]
Meristem	SoffiXsponR570.01Ag052900.v2.1	1.89192	1.43211	0.401709	7.03544e-108	9.60379e-103	--	CAD6341772.1 unnamed protein product [Miscanthus lutarioriparius]
Meristem	SoffiXsponR570.06Ag053200.v2.1	1.41136	1.03372	0.449246	1.06191e-107	1.44957e-102	--	TVU17209.1 hypothetical protein EJB05_33228, partial [Eragrostis curvula]
Meristem	SoffiXsponR570.05Cg183500.v2.1	1.23333	0.917076	0.427444	1.3966e-107	1.90644e-102	--	CAD6224787.1 unnamed protein product [Miscanthus lutarioriparius]
Meristem	SoffiXsponR570.02Dg031000.v2.1	0.966868	0.681302	0.505026	1.78916e-107	2.44231e-102	RPL35C	XP_037406337.1 uncharacterized protein LOC119268744 isoform X1 [Triticum dicoccoides]
Meristem	SoffiXsponR570.07Cg063000.v2.1	1.12804	0.776781	0.538237	2.46434e-107	3.36397e-102	--	XP_025823022.1 uncharacterized protein LOC112898923 [Panicum hallii]
Meristem	SoffiXsponR570.10Dg087400.v2.1	1.76528	1.34505	0.39224	2.51144e-107	3.42827e-102	kra	KAG0514703.1 hypothetical protein BDA96_10G216100 [Sorghum bicolor]
Meristem	SoffiXsponR570.10Fg010700.v2.1	2.02403	1.57233	0.364326	3.92026e-107	5.35139e-102	SKP1	AGT16907.1 SKP1-like protein [Saccharum hybrid cultivar R570]
Meristem	SoffiXsponR570.7_10Ag332100.v2.1	1.99645	1.54274	0.371943	5.00196e-107	6.82798e-102	--	CAD6262106.1 unnamed protein product [Miscanthus lutarioriparius]
Meristem	SoffiXsponR570.04Dg111500.v2.1	1.69808	1.29311	0.393066	6.05531e-107	8.26586e-102	--	RLM79200.1 hypothetical protein C2845_PM12G26600 [Panicum miliaceum]
Meristem	SoffiXsponR570.01Fg206600.v2.1	1.18993	0.849807	0.48567	1.08918e-106	1.48679e-101	FAD7	CAD6203207.1 unnamed protein product [Miscanthus lutarioriparius]
Meristem	SoffiXsponR570.07Eg175700.v2.1	1.53564	1.08146	0.505858	2.0927e-106	2.85666e-101	--	XP_034603848.1 uncharacterized protein LOC117863997 [Setaria viridis]
Meristem	SoffiXsponR570.01Fg284900.v2.1	1.80341	1.38875	0.376945	3.2197e-106	4.39508e-101	--	CAD6209776.1 unnamed protein product [Miscanthus lutarioriparius]
Meristem	SoffiXsponR570.08Eg044300.v2.1	1.36478	1.02057	0.419296	3.53814e-106	4.82978e-101	MBF1A	XP_002445382.1 multiprotein-bridging factor 1a [Sorghum bicolor]
Meristem	SoffiXsponR570.05Gg162800.v2.1	0.873293	0.626547	0.479043	1.31565e-105	1.79594e-100	VDAC1	CAD6219603.1 unnamed protein product [Miscanthus lutarioriparius]
Meristem	SoffiXsponR570.02Bg312600.v2.1	0.906191	0.637362	0.507703	1.40497e-105	1.91787e-100	Os01g0857700	NP_001148940.1 G10-like protein [Zea mays]
Meristem	SoffiXsponR570.8_10Ag098700.v2.1	0.751802	0.494909	0.603188	1.78885e-105	2.44189e-100	RPS29	RCV40670.1 hypothetical protein SETIT_9G073900v2 [Setaria italica]
Meristem	SoffiXsponR570.1Z178800.v2.1	1.39493	1.03771	0.426785	2.54415e-105	3.47292e-100	EF1A	ABU63160.1 elongation factor [Saccharum officinarum]
Meristem	SoffiXsponR570.6_9Ag285200.v2.1	1.89316	1.39137	0.444291	4.75807e-105	6.49506e-100	PFK3	XP_002440110.1 ATP-dependent 6-phosphofructokinase 6 [Sorghum bicolor]
Meristem	SoffiXsponR570.03Cg318100.v2.1	1.55571	1.18087	0.397715	4.9714e-105	6.78626e-100	DESI1	CAD6241760.1 unnamed protein product [Miscanthus lutarioriparius]
Meristem	SoffiXsponR570.06Cg162100.v2.1	0.751234	0.516231	0.541246	5.89944e-105	8.05309e-100	DDB_G0278111	XP_004961335.1 DNA-binding protein DDB_G0278111 [Setaria italica]
Meristem	SoffiXsponR570.4us91g022300.v2.1	1.26118	0.884779	0.511383	6.26717e-105	8.55506e-100	SH-1	XP_021305168.1 sucrose synthase 1 [Sorghum bicolor]
Meristem	SoffiXsponR570.03Cg181200.v2.1	0.897389	0.585729	0.6155	9.40432e-105	1.28375e-99	GAPC3	CAD6250428.1 unnamed protein product [Miscanthus lutarioriparius]
Meristem	SoffiXsponR570.7os1g057000.v2.1	1.84334	1.39351	0.4036	1.84442e-104	2.51774e-99	--	-
Meristem	SoffiXsponR570.02Ag118200.v2.1	1.05219	0.752047	0.484505	2.31901e-104	3.16559e-99	RPN11	NP_001137003.1 26S proteasome non-ATPase regulatory subunit 14 [Zea mays]
Meristem	SoffiXsponR570.01Cg221800.v2.1	2.3402	1.78638	0.389595	3.74435e-104	5.11127e-99	BAM9	XP_002467860.1 inactive beta-amylase 9 [Sorghum bicolor]
Meristem	SoffiXsponR570.04Cg041100.v2.1	1.59918	1.22652	0.382764	9.40738e-104	1.28416e-98	--	CAD6337727.1 unnamed protein product [Miscanthus lutarioriparius]
Meristem	SoffiXsponR570.6_9Ag267000.v2.1	1.4555	1.08511	0.42367	1.01966e-103	1.3919e-98	GOS2	CAD6271691.1 unnamed protein product [Miscanthus lutarioriparius]
Meristem	SoffiXsponR570.10Ag070200.v2.1	1.10361	0.797881	0.467979	1.25513e-103	1.71333e-98	--	-
Meristem	SoffiXsponR570.01Dg262900.v2.1	0.970869	0.709608	0.452255	2.00622e-103	2.73861e-98	At5g18800	ACG47288.1 NADH-ubiquinone oxidoreductase 19 kDa subunit [Zea mays]
Meristem	SoffiXsponR570.09Ag007800.v2.1	1.00295	0.725539	0.467121	2.61087e-103	3.56399e-98	--	OQU82691.1 hypothetical protein SORBI_3005G005500 [Sorghum bicolor]
Meristem	SoffiXsponR570.03Eg139200.v2.1	0.953189	0.684102	0.47855	3.02747e-103	4.13268e-98	HTR4	KAG6598700.1 hypothetical protein SDJN03_08478, partial [Cucurbita argyrosperma subsp. sororia] [Cucurbita argyrosperma]
Meristem	SoffiXsponR570.02Dg110300.v2.1	0.745342	0.519262	0.521439	3.87267e-103	5.28642e-98	ctp	CAD6239096.1 unnamed protein product [Miscanthus lutarioriparius]
Meristem	SoffiXsponR570.08Bg015600.v2.1	0.93549	0.673983	0.47301	4.17984e-103	5.70574e-98	SDH6	KAG0522181.1 hypothetical protein BDA96_07G014600 [Sorghum bicolor]
Meristem	SoffiXsponR570.5_9Ag125600.v2.1	1.31438	0.992446	0.405325	6.3721e-103	8.69829e-98	At5g47030	CAD6223745.1 unnamed protein product [Miscanthus lutarioriparius]
Meristem	SoffiXsponR570.07Ag045400.v2.1	0.975124	0.698489	0.481348	6.78897e-103	9.26735e-98	Os01g0679700	XP_035822574.1 60S ribosomal protein L37a-like isoform X1 [Zea mays]
Meristem	SoffiXsponR570.05Dg022400.v2.1	0.952953	0.654653	0.541676	1.64046e-102	2.23932e-97	--	-
Meristem	SoffiXsponR570.05Bg078500.v2.1	0.963934	0.681463	0.500299	4.89354e-102	6.67998e-97	OsI_25444	CAD6226217.1 unnamed protein product [Miscanthus lutarioriparius]
Meristem	SoffiXsponR570.08Eg082000.v2.1	0.837278	0.575985	0.539676	6.41927e-102	8.76269e-97	PUMP5	AAU11466.1 mitochondrial uncoupling protein 5 [Saccharum officinarum]
Meristem	SoffiXsponR570.08Ag133900.v2.1	0.868688	0.622677	0.480355	9.58771e-102	1.30878e-96	RPL34	NP_001152634.2 60S ribosomal protein L34 [Zea mays]
Meristem	SoffiXsponR570.01Eg329900.v2.1	0.745026	0.498221	0.580503	1.19873e-101	1.63634e-96	--	EER92468.1 hypothetical protein SORBI_3001G418900 [Sorghum bicolor]
Meristem	SoffiXsponR570.02Bg208200.v2.1	1.50414	1.14315	0.395929	2.22162e-101	3.03264e-96	ATPB	CAD6230296.1 unnamed protein product [Miscanthus lutarioriparius]
Meristem	SoffiXsponR570.07Ag049300.v2.1	0.7913	0.560899	0.496484	3.28915e-101	4.48989e-96	LSM6B	CAD6261124.1 unnamed protein product [Miscanthus lutarioriparius]
Meristem	SoffiXsponR570.09Eg036400.v2.1	1.32337	0.977424	0.437161	3.85492e-101	5.26219e-96	--	XP_002442784.1 uncharacterized protein LOC8074868 [Sorghum bicolor]
Meristem	SoffiXsponR570.04Eg085500.v2.1	2.08707	1.6175	0.367716	4.03634e-101	5.50985e-96	--	CAD6338857.1 unnamed protein product [Miscanthus lutarioriparius]
Meristem	SoffiXsponR570.02Cg154100.v2.1	1.33879	1.02044	0.391745	4.83313e-101	6.59751e-96	At3g12260	XP_002457883.1 NADH dehydrogenase [ubiquinone] 1 alpha subcomplex subunit 6 [Sorghum bicolor]
Meristem	SoffiXsponR570.07Eg175900.v2.1	1.53542	1.04797	0.551039	4.90008e-101	6.6889e-96	--	AWA44993.1 hypothetical protein SO148P11_000001 [Saccharum officinarum]
Meristem	SoffiXsponR570.05Eg148600.v2.1	1.72893	1.3446	0.362701	5.7812e-101	7.89169e-96	SDH7	CAD6225084.1 unnamed protein product [Miscanthus lutarioriparius]
Meristem	SoffiXsponR570.01Ag444100.v2.1	0.719456	0.48946	0.555717	5.97081e-101	8.15051e-96	SMD3B	TVU47776.1 hypothetical protein EJB05_07385 [Eragrostis curvula]
Meristem	SoffiXsponR570.01Ag253600.v2.1	1.10715	0.808572	0.453404	1.20393e-100	1.64343e-95	--	XP_025796541.1 uncharacterized protein LOC112876615 [Panicum hallii]
Meristem	SoffiXsponR570.04Bg178800.v2.1	1.87185	1.44364	0.374753	1.30321e-100	1.77896e-95	PBL17	CAD6338769.1 unnamed protein product [Miscanthus lutarioriparius]
Meristem	SoffiXsponR570.02Cg394300.v2.1	1.4997	1.12648	0.412862	2.54736e-100	3.47729e-95	SRC2	CAD6228327.1 unnamed protein product [Miscanthus lutarioriparius]
Meristem	SoffiXsponR570.01Eg265500.v2.1	1.5882	1.2297	0.369085	3.47498e-100	4.74355e-95	COX6B-1	CAD6211408.1 unnamed protein product [Miscanthus lutarioriparius]
Meristem	SoffiXsponR570.03Ag171500.v2.1	1.08741	0.796296	0.449518	3.57186e-100	4.8758e-95	HTR4	KAG6598700.1 hypothetical protein SDJN03_08478, partial [Cucurbita argyrosperma subsp. sororia] [Cucurbita argyrosperma]
Meristem	SoffiXsponR570.6_9Ag187300.v2.1	2.17481	1.68242	0.37035	1.14306e-99	1.56035e-94	WRKY24	CAD6272384.1 unnamed protein product [Miscanthus lutarioriparius]
Meristem	SoffiXsponR570.03Cg248500.v2.1	1.37397	1.02723	0.419584	1.16976e-99	1.59679e-94	FKBP12	QIJ58750.1 peptidyl-prolyl cis-trans isomerase [Saccharum hybrid cultivar FN02-3924]
Meristem	SoffiXsponR570.01Ag233600.v2.1	0.84668	0.596031	0.506429	1.18798e-99	1.62166e-94	RZPF34	CAD6212751.1 unnamed protein product [Miscanthus lutarioriparius]
Meristem	SoffiXsponR570.02Bg376200.v2.1	1.0751	0.772992	0.475944	2.28839e-99	3.12379e-94	--	RCV29037.1 hypothetical protein SETIT_5G451000v2 [Setaria italica]
Meristem	SoffiXsponR570.05Bg045700.v2.1	0.811123	0.566294	0.518368	2.78471e-99	3.80129e-94	TIF3I1	XP_002461510.1 eukaryotic translation initiation factor 3 subunit I [Sorghum bicolor]
Meristem	SoffiXsponR570.05Fg235500.v2.1	1.99933	1.52993	0.386052	3.12137e-99	4.26085e-94	CPK20	CAD6217558.1 unnamed protein product [Miscanthus lutarioriparius]
Meristem	SoffiXsponR570.01Cg201500.v2.1	0.893785	0.656419	0.445311	3.32376e-99	4.53713e-94	--	CAB3495748.1 unnamed protein product [Digitaria exilis]
Meristem	SoffiXsponR570.06Eg117700.v2.1	1.08293	0.785	0.46417	4.72183e-99	6.44558e-94	Os05g0409300	CAD6272154.1 unnamed protein product [Miscanthus lutarioriparius]
Meristem	SoffiXsponR570.05Fg003500.v2.1	1.4368	1.03774	0.469411	6.08886e-99	8.31166e-94	UCC1	KAG0541299.1 hypothetical protein BDA96_02G004200 [Sorghum bicolor]
Meristem	SoffiXsponR570.08Cg094300.v2.1	0.926317	0.662841	0.482842	1.06307e-98	1.45116e-93	MBF1A	XP_002445382.1 multiprotein-bridging factor 1a [Sorghum bicolor]
Meristem	SoffiXsponR570.07Cg260100.v2.1	1.7558	1.36071	0.367769	1.13934e-98	1.55527e-93	--	XP_002448756.1 UPF0496 protein 4 [Sorghum bicolor]
Meristem	SoffiXsponR570.07Eg200400.v2.1	1.03595	0.759247	0.448314	3.07693e-98	4.2002e-93	TRAPPC3	CAD6261848.1 unnamed protein product [Miscanthus lutarioriparius]
Meristem	SoffiXsponR570.06Gg099800.v2.1	0.970942	0.701646	0.468642	3.96207e-98	5.40846e-93	--	XP_002440080.1 uncharacterized protein LOC8082977 [Sorghum bicolor]
Meristem	SoffiXsponR570.07Bg080600.v2.1	1.20692	0.917713	0.395211	4.01043e-98	5.47448e-93	--	OQU81604.1 hypothetical protein SORBI_3006G083500, partial [Sorghum bicolor]
Meristem	SoffiXsponR570.7_10Ag182300.v2.1	0.77847	0.55293	0.493545	4.07014e-98	5.55598e-93	RPS10-1	XP_002446490.1 40S ribosomal protein S10-1 [Sorghum bicolor]
Meristem	SoffiXsponR570.01Fg204900.v2.1	2.0934	1.58866	0.398036	6.05428e-98	8.26445e-93	PDC2	CAD6210756.1 unnamed protein product [Miscanthus lutarioriparius]
Meristem	SoffiXsponR570.03Fg034200.v2.1	1.42228	1.08394	0.391921	8.32683e-98	1.13666e-92	At2g21870	XP_002453255.1 probable ATP synthase 24 kDa subunit, mitochondrial [Sorghum bicolor]
Meristem	SoffiXsponR570.01Bg398700.v2.1	1.2202	0.881751	0.468671	8.35085e-98	1.13994e-92	ADF5	OQU92928.1 hypothetical protein SORBI_3001G439700 [Sorghum bicolor]
Meristem	SoffiXsponR570.05Fg166600.v2.1	0.827781	0.592196	0.483175	1.60395e-97	2.18948e-92	Os09g0528100	XP_002462711.1 30S ribosomal protein S31, mitochondrial [Sorghum bicolor]
Meristem	SoffiXsponR570.09Ag114900.v2.1	1.43429	1.10334	0.378455	1.77043e-97	2.41675e-92	COX5C	CAB3462321.1 unnamed protein product [Digitaria exilis]
Meristem	SoffiXsponR570.02Fg362600.v2.1	1.07362	0.782325	0.456647	1.94018e-97	2.64847e-92	PPD7	CAD6235055.1 unnamed protein product [Miscanthus lutarioriparius]
Meristem	SoffiXsponR570.02Gg076000.v2.1	1.06771	0.774071	0.463983	2.09883e-97	2.86503e-92	--	-
Meristem	SoffiXsponR570.03Dg291200.v2.1	1.39774	1.08573	0.364435	3.19417e-97	4.36024e-92	gpmA	CAD6249471.1 unnamed protein product [Miscanthus lutarioriparius]
Meristem	SoffiXsponR570.02Cg394100.v2.1	1.73205	1.31441	0.398066	1.79294e-96	2.44747e-91	GST3	CAD6235062.1 unnamed protein product [Miscanthus lutarioriparius]
Meristem	SoffiXsponR570.09Bg061400.v2.1	1.10229	0.819045	0.428495	2.96846e-96	4.05212e-91	NRPB10	AQK39614.1 DNA-directed RNA polymerases II IV and V subunit 10 [Zea mays]
Meristem	SoffiXsponR570.06Fg010000.v2.1	1.33502	0.954647	0.483824	5.24243e-96	7.15624e-91	--	CAD6273304.1 unnamed protein product [Miscanthus lutarioriparius]
Meristem	SoffiXsponR570.03Cg077800.v2.1	0.908202	0.650238	0.482046	9.38083e-96	1.28054e-90	At2g34160	XP_002453505.1 uncharacterized protein At2g34160 [Sorghum bicolor]
Meristem	SoffiXsponR570.05Eg140900.v2.1	0.982732	0.690824	0.50848	4.48719e-95	6.12529e-90	--	CAD6219566.1 unnamed protein product [Miscanthus lutarioriparius]
Meristem	SoffiXsponR570.08Bg047900.v2.1	0.762854	0.543437	0.489294	4.65505e-95	6.35442e-90	LSM2	KAG8046516.1 hypothetical protein GUJ93_ZPchr0008g13577 [Zizania palustris]
Meristem	SoffiXsponR570.03Eg051500.v2.1	1.28778	0.966935	0.413396	5.28652e-95	7.21641e-90	ERF4	CAD6248025.1 unnamed protein product [Miscanthus lutarioriparius]
Meristem	SoffiXsponR570.03Eg304600.v2.1	0.987274	0.737068	0.421654	6.62253e-95	9.04015e-90	BRK1	XP_025806014.1 protein BRICK1 [Panicum hallii]
Meristem	SoffiXsponR570.05Bg309200.v2.1	1.15759	0.871976	0.408764	1.07077e-94	1.46167e-89	URGT2	XP_002463085.1 UDP-rhamnose/UDP-galactose transporter 2 [Sorghum bicolor]
Meristem	SoffiXsponR570.01Ag485400.v2.1	1.28065	0.978666	0.387988	1.30035e-94	1.77505e-89	PAA1	XP_002465753.1 proteasome subunit alpha type-6 [Sorghum bicolor]
Meristem	SoffiXsponR570.10us89g056000.v2.1	1.04089	0.767874	0.438882	4.31069e-94	5.88435e-89	RPL3	XP_002449051.2 60S ribosomal protein L3 isoform X2 [Sorghum bicolor]
Meristem	SoffiXsponR570.09Ag050600.v2.1	0.996255	0.725396	0.457747	9.31679e-94	1.2718e-88	QCR6-1	XP_002442861.1 cytochrome b-c1 complex subunit 6 [Sorghum bicolor]
Meristem	SoffiXsponR570.07Ag086400.v2.1	1.65899	1.2853	0.368207	1.25734e-93	1.71635e-88	RBP47	XP_002446570.1 polyadenylate-binding protein RBP47 [Sorghum bicolor]
Meristem	SoffiXsponR570.05Cg375000.v2.1	1.21893	0.89006	0.453644	2.41242e-93	3.2931e-88	RAP2-3	CAD6343437.1 unnamed protein product [Miscanthus lutarioriparius]
Meristem	SoffiXsponR570.02Cg317600.v2.1	1.01588	0.733825	0.469229	3.51725e-93	4.80125e-88	SDH5	XP_002466645.1 succinate dehydrogenase subunit 5, mitochondrial [Sorghum bicolor]
Meristem	SoffiXsponR570.02Eg263200.v2.1	0.896443	0.630655	0.507363	4.53814e-93	6.19483e-88	--	XP_002458587.1 uncharacterized protein LOC8079287 [Sorghum bicolor]
Meristem	SoffiXsponR570.07Bg261300.v2.1	0.932716	0.658104	0.503122	6.05927e-93	8.27127e-88	NHL6	CAD6259072.1 unnamed protein product [Miscanthus lutarioriparius]
Meristem	SoffiXsponR570.03Ag219300.v2.1	1.12496	0.774626	0.538306	1.05502e-92	1.44017e-87	SALR	XP_002454575.1 salutaridine reductase [Sorghum bicolor]
Meristem	SoffiXsponR570.03Cg317700.v2.1	1.24158	0.941887	0.398554	2.21119e-92	3.01841e-87	PP2B1	CAD6249019.1 unnamed protein product [Miscanthus lutarioriparius]
Meristem	SoffiXsponR570.5_9Ag450700.v2.1	1.21311	0.913996	0.408448	4.89855e-92	6.68682e-87	At5g03345	NP_001142894.1 Membrane magnesium transporter-like [Zea mays]
Meristem	SoffiXsponR570.10Bg115900.v2.1	1.2008	0.904519	0.408776	6.22264e-92	8.49427e-87	PDI	CAD6257727.1 unnamed protein product [Miscanthus lutarioriparius]
Meristem	SoffiXsponR570.03Dg139400.v2.1	1.33706	0.963656	0.472477	1.30998e-91	1.7882e-86	FBA1	XP_002453822.1 fructose-bisphosphate aldolase 1, cytoplasmic [Sorghum bicolor]
Meristem	SoffiXsponR570.02Bg235000.v2.1	1.15826	0.851661	0.443609	1.82421e-91	2.49016e-86	RTNLB1	KAG0539304.1 hypothetical protein BDA96_03G311700 [Sorghum bicolor]
Meristem	SoffiXsponR570.06Fg086300.v2.1	2.28247	1.73314	0.397207	2.05677e-91	2.80762e-86	PDC1	CAD6271873.1 unnamed protein product [Miscanthus lutarioriparius]
Meristem	SoffiXsponR570.08Bg126200.v2.1	1.27815	0.982621	0.379347	7.81366e-91	1.06661e-85	GF14C	AAP48904.1 14-3-3-like protein [Saccharum hybrid cultivar CP65-357]
Meristem	SoffiXsponR570.01Eg090700.v2.1	1.72228	1.33437	0.36816	1.90908e-90	2.60601e-85	BC1L4	XP_002463862.1 COBRA-like protein 3 [Sorghum bicolor]
Meristem	SoffiXsponR570.5_9Ag379400.v2.1	1.50659	1.11789	0.430509	4.49198e-90	6.13182e-85	--	-
Meristem	SoffiXsponR570.06Eg111800.v2.1	0.922324	0.676365	0.447471	5.29542e-90	7.22856e-85	Cmbl	XP_002439762.1 endo-1,3;1,4-beta-D-glucanase [Sorghum bicolor]
Meristem	SoffiXsponR570.02Bg052200.v2.1	0.843467	0.618285	0.44806	5.65433e-90	7.7185e-85	At2g34160	AGT16645.1 hypothetical protein SHCRBa_170_C07_R_130 [Saccharum hybrid cultivar R570]
Meristem	SoffiXsponR570.06Ag011700.v2.1	0.817722	0.582504	0.489342	7.92303e-90	1.08154e-84	At2g45070	KAG0516592.1 hypothetical protein BDA96_09G016500 [Sorghum bicolor]
Meristem	SoffiXsponR570.01Dg180100.v2.1	0.982491	0.70916	0.470333	1.55174e-89	2.11822e-84	GSTU6	CAD6340682.1 unnamed protein product [Miscanthus lutarioriparius]
Meristem	SoffiXsponR570.01Dg069100.v2.1	0.847277	0.57868	0.550069	2.38436e-89	3.2548e-84	--	QHD26879.1 22 kDa peroxisomal membrane protein [Saccharum hybrid cultivar]
Meristem	SoffiXsponR570.10Cg025900.v2.1	1.17318	0.879348	0.415922	4.88626e-89	6.67004e-84	UBL5	NP_001147132.1 ubiquitin-like protein 5 [Zea mays]
Meristem	SoffiXsponR570.05Eg280100.v2.1	2.69049	2.01295	0.418561	1.24195e-88	1.69533e-83	TIF	TVU38613.1 hypothetical protein EJB05_11997, partial [Eragrostis curvula]
Meristem	SoffiXsponR570.02Fg047100.v2.1	1.30978	0.993213	0.399147	1.3192e-88	1.80079e-83	IAA1	XP_021313472.1 auxin-responsive protein IAA1-like [Sorghum bicolor]
Meristem	SoffiXsponR570.07Dg109200.v2.1	0.955848	0.708342	0.432334	1.60894e-88	2.1963e-83	PLAT1	CAD6263493.1 unnamed protein product [Miscanthus lutarioriparius]
Meristem	SoffiXsponR570.05Bg264500.v2.1	1.41282	1.08701	0.378213	4.33118e-88	5.91232e-83	At5g47030	CAD6223745.1 unnamed protein product [Miscanthus lutarioriparius]
Meristem	SoffiXsponR570.01Ag501600.v2.1	1.119	0.800146	0.483874	1.03142e-87	1.40795e-82	PSAT1	CAD6209636.1 unnamed protein product [Miscanthus lutarioriparius]
Meristem	SoffiXsponR570.01Ag452800.v2.1	1.80036	1.39529	0.367722	1.13536e-87	1.54983e-82	CYP74A2	QHA94737.1 allene oxide synthase [Saccharum hybrid cultivar]
Meristem	SoffiXsponR570.9us90g004700.v2.1	1.23587	0.932035	0.407074	1.56452e-87	2.13566e-82	RPS9C	XP_025809117.1 40S ribosomal protein S9-2-like [Panicum hallii]
Meristem	SoffiXsponR570.04Ag252300.v2.1	1.23651	0.94084	0.394257	1.7459e-87	2.38326e-82	GSTU8	CAD6335502.1 unnamed protein product [Miscanthus lutarioriparius]
Meristem	SoffiXsponR570.02Fg227500.v2.1	0.981191	0.716822	0.452919	2.51412e-87	3.43192e-82	Os01g0693400	XP_002458352.1 AP2/ERF and B3 domain-containing protein Os01g0693400 [Sorghum bicolor]
Meristem	SoffiXsponR570.07Bg257700.v2.1	1.27631	0.968891	0.397575	3.57022e-87	4.87356e-82	--	CAD6259105.1 unnamed protein product [Miscanthus lutarioriparius]
Meristem	SoffiXsponR570.7_10Ag267000.v2.1	0.941789	0.694773	0.438862	5.94812e-87	8.11954e-82	ERF1A	CAD6260099.1 unnamed protein product [Miscanthus lutarioriparius]
Meristem	SoffiXsponR570.03Dg255900.v2.1	1.16113	0.867221	0.421054	1.01549e-86	1.38621e-81	--	AGT16733.1 transcription factor [Saccharum hybrid cultivar R570]
Meristem	SoffiXsponR570.01Ag161000.v2.1	1.12002	0.842308	0.411105	1.17392e-86	1.60247e-81	DNAJ1	XP_002466747.1 dnaJ protein homolog [Sorghum bicolor]
Meristem	SoffiXsponR570.10us89g038600.v2.1	0.90189	0.655411	0.460552	1.26607e-86	1.72827e-81	RPI2	CAD6258337.1 unnamed protein product [Miscanthus lutarioriparius]
Meristem	SoffiXsponR570.01Bg372200.v2.1	0.73499	0.528545	0.475698	1.32689e-86	1.81128e-81	--	-
Meristem	SoffiXsponR570.02Ag270200.v2.1	1.24317	0.959429	0.373771	1.35368e-86	1.84785e-81	--	XP_002456298.1 uncharacterized protein LOC8075536 [Sorghum bicolor]
Meristem	SoffiXsponR570.01Fg247900.v2.1	1.20119	0.89362	0.426726	1.37028e-86	1.87051e-81	CYP74A2	QHA94737.1 allene oxide synthase [Saccharum hybrid cultivar]
Meristem	SoffiXsponR570.01Cg123500.v2.1	0.791644	0.555637	0.51071	1.85264e-86	2.52897e-81	TLP1	KAG0549829.1 hypothetical protein BDA96_01G288300 [Sorghum bicolor]
Meristem	SoffiXsponR570.6_9Ag302600.v2.1	0.866384	0.624697	0.471849	4.44234e-86	6.06407e-81	ATPB	KAG0519123.1 hypothetical protein BDA96_09G237100 [Sorghum bicolor]
Meristem	SoffiXsponR570.06Fg058600.v2.1	1.37768	1.05624	0.383302	6.20028e-86	8.46375e-81	IAA15	XP_002440705.1 auxin-responsive protein IAA15 [Sorghum bicolor]
Meristem	SoffiXsponR570.3os1g013600.v2.1	1.23413	0.93068	0.407138	1.75783e-85	2.39954e-80	CCR1	CAD6251089.1 unnamed protein product [Miscanthus lutarioriparius]
Meristem	SoffiXsponR570.03Bg196600.v2.1	0.937871	0.67577	0.472856	3.90211e-85	5.32661e-80	YPTM2	PWZ26988.1 GTP-binding protein YPTM2, partial [Zea mays]
Meristem	SoffiXsponR570.01Fg277000.v2.1	0.994738	0.703088	0.50061	4.13505e-85	5.64459e-80	RAP2-2	CAD6202369.1 unnamed protein product [Miscanthus lutarioriparius]
Meristem	SoffiXsponR570.05Fg232900.v2.1	0.931111	0.694362	0.423265	6.883e-85	9.39571e-80	eIF2gamma	CAD6217580.1 unnamed protein product [Miscanthus lutarioriparius]
Meristem	SoffiXsponR570.06Dg139200.v2.1	1.13863	0.84624	0.428156	1.30216e-84	1.77752e-79	U2AF35B	XP_002440251.1 splicing factor U2af small subunit B [Sorghum bicolor]
Meristem	SoffiXsponR570.03Bg281400.v2.1	1.12773	0.866253	0.380557	1.40451e-84	1.91723e-79	RPT1A	NP_001140694.1 26S proteasome regulatory subunit 7A [Zea mays]
Meristem	SoffiXsponR570.04Dg021400.v2.1	0.788562	0.571319	0.464927	2.61303e-84	3.56694e-79	PEX11-5	XP_002436385.1 peroxisomal membrane protein 11-5 [Sorghum bicolor]
Meristem	SoffiXsponR570.07Cg198800.v2.1	1.03523	0.738795	0.4867	2.7781e-84	3.79227e-79	XTH24	AWA45025.1 Xyloglucan endotransglucosylase/hydrolase [Saccharum spontaneum]
Meristem	SoffiXsponR570.06Eg021200.v2.1	0.826623	0.605466	0.449183	3.02642e-84	4.13124e-79	DHAR1	CAD6273217.1 unnamed protein product [Miscanthus lutarioriparius]
Meristem	SoffiXsponR570.06Bg038500.v2.1	0.89387	0.642884	0.475506	3.77201e-84	5.14902e-79	HXK7	XP_002440735.1 hexokinase-7 [Sorghum bicolor]
Meristem	SoffiXsponR570.01Bg354200.v2.1	0.871512	0.623375	0.48342	5.09e-84	6.94815e-79	CP1	CAD6210928.1 unnamed protein product [Miscanthus lutarioriparius]
Meristem	SoffiXsponR570.02Dg256200.v2.1	0.750823	0.54443	0.463728	8.14403e-84	1.11171e-78	RPS24A	XP_002458422.1 40S ribosomal protein S24-1 [Sorghum bicolor]
Meristem	SoffiXsponR570.6_9Ag201400.v2.1	0.99941	0.751979	0.410384	9.72933e-84	1.32811e-78	REFA1	AGT16893.1 elongation factor 1-alpha [Saccharum hybrid cultivar R570]
Meristem	SoffiXsponR570.06Fg128200.v2.1	0.989079	0.716479	0.465161	1.05315e-83	1.43762e-78	--	CAD6271383.1 unnamed protein product [Miscanthus lutarioriparius]
Meristem	SoffiXsponR570.01Eg375300.v2.1	0.798837	0.602422	0.407127	2.41118e-83	3.29141e-78	VDAC5	CAD6202531.1 unnamed protein product [Miscanthus lutarioriparius]
Meristem	SoffiXsponR570.01Dg010100.v2.1	1.20769	0.927628	0.380628	6.42768e-83	8.77417e-78	TFIIS	CAD6215154.1 unnamed protein product [Miscanthus lutarioriparius]
Meristem	SoffiXsponR570.06Dg095200.v2.1	0.946249	0.690127	0.455358	1.62913e-82	2.22386e-77	UBC11	XP_025805902.1 ubiquitin-conjugating enzyme E2 11 isoform X1 [Panicum hallii]
Meristem	SoffiXsponR570.06Cg173200.v2.1	0.952683	0.702535	0.439426	1.91658e-82	2.61624e-77	UBC36	TVU35583.1 hypothetical protein EJB05_17481 [Eragrostis curvula]
Meristem	SoffiXsponR570.04Bg072800.v2.1	1.60575	1.23519	0.378518	3.10132e-82	4.23348e-77	EREBP1	CAD6339970.1 unnamed protein product [Miscanthus lutarioriparius]
Meristem	SoffiXsponR570.03Eg137700.v2.1	1.28736	0.973262	0.403518	5.03938e-82	6.87906e-77	--	CAD6240361.1 unnamed protein product [Miscanthus lutarioriparius]
Meristem	SoffiXsponR570.01Bg222100.v2.1	0.84167	0.590728	0.510761	5.1568e-82	7.03934e-77	HIPP05	ACG41207.1 metal ion binding protein [Zea mays]
Meristem	SoffiXsponR570.03Gg115900.v2.1	0.748576	0.547419	0.451502	6.10698e-82	8.3364e-77	OEP163	AGT17040.1 putative mitochondrial inner membrane translocase unit Tim17/Tim22/Tim23/peroxisomal protein PMP24 [Saccharum hybrid cultivar R570]
Meristem	SoffiXsponR570.07Bg091600.v2.1	0.929641	0.69064	0.42874	7.03963e-82	9.60952e-77	At2g39960	XP_002447918.1 probable signal peptidase complex subunit 2 [Sorghum bicolor]
Meristem	SoffiXsponR570.06Dg148100.v2.1	1.16576	0.885908	0.396037	9.88082e-82	1.34879e-76	RAN2	CAD6271119.1 unnamed protein product [Miscanthus lutarioriparius]
Meristem	SoffiXsponR570.09Bg147400.v2.1	1.68631	1.28154	0.39599	1.13381e-81	1.54772e-76	PCO1	XP_002443592.1 plant cysteine oxidase 2 isoform X2 [Sorghum bicolor]
Meristem	SoffiXsponR570.01Eg115900.v2.1	0.867406	0.635345	0.449168	1.35348e-81	1.84757e-76	GAD1	XP_002466557.1 glutamate decarboxylase 1 [Sorghum bicolor]
Meristem	SoffiXsponR570.05Bg361900.v2.1	1.18331	0.909035	0.380423	1.85017e-81	2.5256e-76	--	CAD6222759.1 unnamed protein product [Miscanthus lutarioriparius]
Meristem	SoffiXsponR570.01Dg191600.v2.1	0.897651	0.638182	0.492187	4.09002e-81	5.58313e-76	AOC	QFS21954.1 allene oxide cyclase protein [Saccharum hybrid cultivar]
Meristem	SoffiXsponR570.04Cg196900.v2.1	1.47104	1.13968	0.368203	5.79859e-81	7.91543e-76	--	-
Meristem	SoffiXsponR570.05Gg076900.v2.1	1.08438	0.830284	0.38519	7.92301e-81	1.08154e-75	VATG1	CAD6226141.1 unnamed protein product [Miscanthus lutarioriparius]
Meristem	SoffiXsponR570.07Ag245000.v2.1	1.18167	0.860365	0.457804	1.37728e-80	1.88007e-75	ERF3	XP_021318083.1 ethylene-responsive transcription factor 3-like [Sorghum bicolor]
Meristem	SoffiXsponR570.6_9Ag101300.v2.1	1.16187	0.868578	0.419725	1.61424e-80	2.20354e-75	--	CAD6273305.1 unnamed protein product [Miscanthus lutarioriparius]
Meristem	SoffiXsponR570.02Cg194300.v2.1	0.960334	0.708734	0.438292	2.29582e-80	3.13393e-75	--	CAD6237877.1 unnamed protein product [Miscanthus lutarioriparius]
Meristem	SoffiXsponR570.03Dg200100.v2.1	1.4781	1.10598	0.418426	2.56838e-80	3.506e-75	BBX25	XP_002454143.1 B-box zinc finger protein 24 [Sorghum bicolor]
Meristem	SoffiXsponR570.01Ag296300.v2.1	0.746857	0.544774	0.455175	2.98718e-80	4.07768e-75	PEP	CAD6212076.1 unnamed protein product [Miscanthus lutarioriparius]
Meristem	SoffiXsponR570.06Gg106000.v2.1	1.18711	0.847794	0.485667	4.21906e-80	5.75928e-75	Os05g0525900	XP_021303637.1 zinc finger CCCH domain-containing protein 37-like [Sorghum bicolor]
Meristem	SoffiXsponR570.03Dg239500.v2.1	0.787189	0.565731	0.476594	4.45377e-80	6.07967e-75	HMGB3	CAD6243052.1 unnamed protein product [Miscanthus lutarioriparius]
Meristem	SoffiXsponR570.01Fg254500.v2.1	0.838575	0.614491	0.448549	4.83913e-80	6.6057e-75	ATPC	XP_002468280.1 ATP synthase subunit gamma, mitochondrial [Sorghum bicolor]
Meristem	SoffiXsponR570.01Ag039500.v2.1	0.878945	0.63968	0.458423	5.27884e-80	7.20593e-75	At5g01750	CAD6215167.1 unnamed protein product [Miscanthus lutarioriparius]
Meristem	SoffiXsponR570.7_10Ag194800.v2.1	0.757674	0.564986	0.423363	8.99016e-80	1.22721e-74	--	CAD6263573.1 unnamed protein product [Miscanthus lutarioriparius]
Meristem	SoffiXsponR570.03Dg266100.v2.1	0.73928	0.534344	0.468352	1.06086e-79	1.44814e-74	Prelid3b	CAD6249709.1 unnamed protein product [Miscanthus lutarioriparius]
Meristem	SoffiXsponR570.02Bg192400.v2.1	0.92623	0.69185	0.420911	1.82951e-79	2.49739e-74	UBC5A	NP_001146962.1 Ubiquitin-conjugating enzyme E2 5A [Zea mays]
Meristem	SoffiXsponR570.02Bg381300.v2.1	1.10159	0.842155	0.387436	3.72073e-79	5.07901e-74	--	CAD6234832.1 unnamed protein product [Miscanthus lutarioriparius]
Meristem	SoffiXsponR570.10Ag058400.v2.1	1.39737	1.083	0.367677	4.66616e-79	6.3696e-74	ABR1	CAD6254688.1 unnamed protein product [Miscanthus lutarioriparius]
Meristem	SoffiXsponR570.01Bg417800.v2.1	0.958304	0.709275	0.434139	5.3876e-79	7.3544e-74	MPPbeta	XP_002468288.1 probable mitochondrial-processing peptidase subunit beta, mitochondrial [Sorghum bicolor]
Meristem	SoffiXsponR570.05Cg250500.v2.1	1.32521	1.02434	0.371519	5.94983e-79	8.12187e-74	UGPA	ACL80329.1 UDP-glucose pyrophosphorylase [Saccharum officinarum]
Meristem	SoffiXsponR570.07Dg232700.v2.1	1.05011	0.802315	0.388306	2.27432e-78	3.10459e-73	NHL2	CAD6258989.1 unnamed protein product [Miscanthus lutarioriparius]
Meristem	SoffiXsponR570.1Z228200.v2.1	0.898366	0.670286	0.422526	7.5624e-78	1.03231e-72	--	NP_001278542.1 COX VIIa-like protein [Zea mays]
Meristem	SoffiXsponR570.07Eg088200.v2.1	1.05652	0.815627	0.373343	1.23354e-77	1.68386e-72	MYB4	CAD6260276.1 unnamed protein product [Miscanthus lutarioriparius]
Meristem	SoffiXsponR570.06Dg118000.v2.1	1.24093	0.960047	0.370239	1.3012e-77	1.77622e-72	RAB7	NP_001169258.1 Ras-related protein Rab7 [Zea mays]
Meristem	SoffiXsponR570.06Cg106100.v2.1	1.05497	0.808388	0.384076	1.33093e-77	1.8168e-72	--	CAD6271969.1 unnamed protein product [Miscanthus lutarioriparius]
Meristem	SoffiXsponR570.03Bg102900.v2.1	1.11912	0.841458	0.4114	1.6521e-77	2.25521e-72	CCR1	CAD6251089.1 unnamed protein product [Miscanthus lutarioriparius]
Meristem	SoffiXsponR570.06Gg125300.v2.1	1.2356	0.962455	0.360427	5.07183e-77	6.92336e-72	ATPB	KAG0519123.1 hypothetical protein BDA96_09G237100 [Sorghum bicolor]
Meristem	SoffiXsponR570.02Bg347700.v2.1	1.13325	0.868541	0.383797	6.61321e-77	9.02743e-72	Os01g0911100	CAD6235384.1 unnamed protein product [Miscanthus lutarioriparius]
Meristem	SoffiXsponR570.03Eg074500.v2.1	0.868943	0.643544	0.433222	1.02796e-76	1.40323e-71	RPT6A	XP_002453516.1 26S protease regulatory subunit 8 homolog A [Sorghum bicolor]
Meristem	SoffiXsponR570.8_10Ag006600.v2.1	0.820385	0.631977	0.37643	1.30128e-76	1.77632e-71	CML7	XP_002444936.1 probable calcium-binding protein CML7 [Sorghum bicolor]
Meristem	SoffiXsponR570.01Ag115700.v2.1	0.816283	0.594149	0.458244	1.88204e-76	2.5691e-71	GAD1	XP_002466557.1 glutamate decarboxylase 1 [Sorghum bicolor]
Meristem	SoffiXsponR570.04Ag247900.v2.1	0.883469	0.661358	0.417749	2.06006e-76	2.81211e-71	MPK4	XP_021304350.1 mitogen-activated protein kinase 4 [Sorghum bicolor]
Meristem	SoffiXsponR570.06Cg175500.v2.1	1.11562	0.845437	0.40007	2.07608e-76	2.83398e-71	GRXS9	NP_001147414.1 Grx_I1 - glutaredoxin subgroup III [Zea mays]
Meristem	SoffiXsponR570.03Bg059700.v2.1	1.16769	0.90033	0.375128	2.4111e-76	3.2913e-71	MIP1B	CAD6247892.1 unnamed protein product [Miscanthus lutarioriparius]
Meristem	SoffiXsponR570.8_5Ag227200.v2.1	0.790365	0.583431	0.437957	3.33244e-76	4.54898e-71	--	XP_002461077.2 uncharacterized protein LOC8079369 [Sorghum bicolor]
Meristem	SoffiXsponR570.6_9Ag121800.v2.1	0.836173	0.608206	0.459241	3.53467e-76	4.82504e-71	Os05g0128200	XP_002439217.2 zinc finger CCCH domain-containing protein 33 [Sorghum bicolor]
Meristem	SoffiXsponR570.10Fg006200.v2.1	0.963682	0.690938	0.480001	4.22742e-76	5.77068e-71	--	PUZ77620.1 hypothetical protein GQ55_1G388100 [Panicum hallii var. hallii] [Panicum hallii]
Meristem	SoffiXsponR570.01Cg077900.v2.1	0.713496	0.528235	0.433725	2.49125e-75	3.40071e-70	At1g73230	NP_001294958.1 Nascent polypeptide-associated complex subunit beta [Zea mays]
Meristem	SoffiXsponR570.08Eg036200.v2.1	0.913227	0.657197	0.474649	4.99348e-75	6.81641e-70	--	AGT16933.1 hypothetical protein SHCRBa_094_E17_F_400 [Saccharum hybrid cultivar R570]
Meristem	SoffiXsponR570.01Ag443500.v2.1	1.17729	0.859073	0.454621	5.12455e-75	6.99532e-70	ERD7	XP_021320186.1 protein EARLY-RESPONSIVE TO DEHYDRATION 7, chloroplastic-like [Sorghum bicolor]
Meristem	SoffiXsponR570.7os1g082300.v2.1	1.23336	0.945969	0.382733	6.01407e-75	8.20957e-70	HIPP39	XP_002447286.1 heavy metal-associated isoprenylated plant protein 39 [Sorghum bicolor]
Meristem	SoffiXsponR570.07Eg207800.v2.1	1.07687	0.802441	0.424381	7.62839e-75	1.04132e-69	H0403D02.15	XP_021318737.1 anamorsin homolog [Sorghum bicolor]
Meristem	SoffiXsponR570.6us88g042400.v2.1	0.881636	0.659805	0.418143	7.90733e-75	1.0794e-69	RS2Z33	CAD6334821.1 unnamed protein product [Miscanthus lutarioriparius]
Meristem	SoffiXsponR570.04Dg178400.v2.1	0.844934	0.644025	0.391723	8.10138e-75	1.10589e-69	MPK12	XP_002437560.1 mitogen-activated protein kinase 12 isoform X1 [Sorghum bicolor]
Meristem	SoffiXsponR570.05Gg060200.v2.1	1.13702	0.885841	0.360136	8.41129e-75	1.14819e-69	IAA31	CAD6226503.1 unnamed protein product [Miscanthus lutarioriparius]
Meristem	SoffiXsponR570.04Gg041600.v2.1	0.961945	0.687425	0.484752	1.0911e-74	1.48942e-69	--	CAD6337727.1 unnamed protein product [Miscanthus lutarioriparius]
Meristem	SoffiXsponR570.04Eg028000.v2.1	1.10829	0.847437	0.387155	1.15165e-74	1.57207e-69	Os06g0320000	XP_021305244.1 thioredoxin-like protein Clot [Sorghum bicolor]
Meristem	SoffiXsponR570.04Dg101500.v2.1	0.817349	0.607522	0.428015	1.54861e-74	2.11394e-69	At5g39570	AWA45118.1 hypothetical protein SS46I23_000002 [Saccharum spontaneum]
Meristem	SoffiXsponR570.04Eg089100.v2.1	0.881889	0.660042	0.418039	1.76158e-74	2.40466e-69	AFR	CAD6336002.1 unnamed protein product [Miscanthus lutarioriparius]
Meristem	SoffiXsponR570.01Bg383100.v2.1	1.07144	0.822594	0.381302	4.27452e-74	5.83498e-69	Os03g0268000	CAD6210574.1 unnamed protein product [Miscanthus lutarioriparius]
Meristem	SoffiXsponR570.10os1g060400.v2.1	1.03048	0.783667	0.395001	1.18534e-73	1.61807e-68	GF14D	XP_002449656.1 14-3-3-like protein GF14-D [Sorghum bicolor]
Meristem	SoffiXsponR570.08Bg130400.v2.1	0.702048	0.51513	0.446632	2.64797e-73	3.61464e-68	--	XP_002444411.1 uncharacterized protein LOC8079539 [Sorghum bicolor]
Meristem	SoffiXsponR570.05Dg316500.v2.1	1.08559	0.824211	0.397388	3.11984e-73	4.25877e-68	URGT2	XP_002463085.1 UDP-rhamnose/UDP-galactose transporter 2 [Sorghum bicolor]
Meristem	SoffiXsponR570.01Dg184700.v2.1	1.07751	0.823291	0.388228	3.26294e-73	4.4541e-68	RBL2	CAD6211696.1 unnamed protein product [Miscanthus lutarioriparius]
Meristem	SoffiXsponR570.04Eg053900.v2.1	0.757145	0.562686	0.428239	6.13634e-73	8.37647e-68	TMEM258	CAD6336524.1 unnamed protein product [Miscanthus lutarioriparius]
Meristem	SoffiXsponR570.02Gg113200.v2.1	1.29439	0.912617	0.504191	9.05678e-73	1.23631e-67	A1	CAD6230694.1 unnamed protein product [Miscanthus lutarioriparius]
Meristem	SoffiXsponR570.4us91g009900.v2.1	1.04298	0.778251	0.422401	1.05864e-72	1.44511e-67	OPR1	CAD6344214.1 unnamed protein product [Miscanthus lutarioriparius]
Meristem	SoffiXsponR570.02Gg289100.v2.1	1.0019	0.767325	0.384828	3.90212e-72	5.32663e-67	NAC083	QWW30868.1 transcription factor NAC [Saccharum fulvum]
Meristem	SoffiXsponR570.03Cg229200.v2.1	0.827499	0.597271	0.470371	1.88247e-71	2.56968e-66	ATL45	CAD6249932.1 unnamed protein product [Miscanthus lutarioriparius]
Meristem	SoffiXsponR570.01Bg070100.v2.1	0.940922	0.71369	0.398778	2.00446e-71	2.73621e-66	At1g79010	CAD6206854.1 unnamed protein product [Miscanthus lutarioriparius]
Meristem	SoffiXsponR570.04Ag201500.v2.1	1.06434	0.828006	0.36224	2.17223e-71	2.96523e-66	--	CAD6336137.1 unnamed protein product [Miscanthus lutarioriparius]
Meristem	SoffiXsponR570.02Cg053900.v2.1	0.931332	0.715399	0.380548	2.91019e-71	3.97259e-66	PLD1	CAD6232997.1 unnamed protein product [Miscanthus lutarioriparius]
Meristem	SoffiXsponR570.01Bg021300.v2.1	0.827229	0.621713	0.412039	6.51472e-71	8.89299e-66	LOS1	CAD6215347.1 unnamed protein product [Miscanthus lutarioriparius]
Meristem	SoffiXsponR570.04Bg234000.v2.1	0.918911	0.665257	0.466015	6.53802e-71	8.92479e-66	XTH22	CAD6338494.1 unnamed protein product [Miscanthus lutarioriparius]
Meristem	SoffiXsponR570.01Dg268200.v2.1	0.807409	0.607789	0.409731	9.43315e-71	1.28768e-65	MPK5	AEX49899.1 mitogen-activated protein kinase 4 [Saccharum hybrid cultivar ROC22]
Meristem	SoffiXsponR570.01Bg481800.v2.1	0.878589	0.653053	0.427989	1.06505e-70	1.45385e-65	SCE1	XP_002468614.1 SUMO-conjugating enzyme SCE1 [Sorghum bicolor]
Meristem	SoffiXsponR570.07Dg233200.v2.1	1.02519	0.77763	0.398742	2.36971e-70	3.2348e-65	--	CAD6258984.1 unnamed protein product [Miscanthus lutarioriparius]
Meristem	SoffiXsponR570.01Ag376700.v2.1	1.04314	0.751294	0.473488	4.76165e-70	6.49994e-65	RPS21	CAD6203612.1 unnamed protein product [Miscanthus lutarioriparius]
Meristem	SoffiXsponR570.01Eg251600.v2.1	0.801453	0.612748	0.387324	5.81201e-70	7.93374e-65	Os03g0417800	KAG0550684.1 hypothetical protein BDA96_01G359700 [Sorghum bicolor]
Meristem	SoffiXsponR570.02Gg294600.v2.1	1.09567	0.846458	0.372302	8.75475e-70	1.19508e-64	GST3	CAD6235062.1 unnamed protein product [Miscanthus lutarioriparius]
Meristem	SoffiXsponR570.02Gg023700.v2.1	0.732181	0.549993	0.412786	9.67958e-70	1.32132e-64	--	CAD6223371.1 unnamed protein product [Miscanthus lutarioriparius]
Meristem	SoffiXsponR570.01Bg444400.v2.1	0.979166	0.739171	0.405646	2.53933e-69	3.46633e-64	--	CAD6202305.1 unnamed protein product [Miscanthus lutarioriparius]
Meristem	SoffiXsponR570.1Z061800.v2.1	0.894384	0.692583	0.368909	5.6513e-69	7.71437e-64	--	RCV23037.1 hypothetical protein SETIT_4G266900v2 [Setaria italica]
Meristem	SoffiXsponR570.01Cg366400.v2.1	1.1352	0.884509	0.360002	1.06211e-68	1.44984e-63	Smt2-1	CAD6209453.1 unnamed protein product [Miscanthus lutarioriparius]
Meristem	SoffiXsponR570.08Eg039800.v2.1	1.28503	0.991957	0.373458	1.22811e-68	1.67645e-63	PFP-ALPHA	CAD6244816.1 unnamed protein product [Miscanthus lutarioriparius]
Meristem	SoffiXsponR570.09Bg070100.v2.1	1.04386	0.792812	0.396877	1.77155e-68	2.41827e-63	Os12g0198200	CAD6268044.1 unnamed protein product [Miscanthus lutarioriparius]
Meristem	SoffiXsponR570.01Fg051000.v2.1	0.879179	0.646418	0.44369	2.03504e-68	2.77795e-63	GME-1	XP_025821257.1 GDP-mannose 3,5-epimerase 1 [Panicum hallii]
[truncated: 5,499 more rows]

## Sheet: Table S4
Table S4 Relative expression genes of pseudo-temporal trajectory of meristem to cortex and proliferating cell differentiation
GeneID	Gene_cluster	P_value	FDR	Symbol	Description	KEGG_Pathway	KEGG_ID	GO Component	GO Function	GO Process
SoffiXsponR570.01Ag185300.v2.1	Cortex	0	0	RPL10	XP_002466868.1 60S ribosomal protein L10 [Sorghum bicolor]	Translation	K02866	GO:0000315//organellar large ribosomal subunit;GO:0005575//cellular_component;GO:0005622//intracellular anatomical structure;GO:0005737//cytoplasm;GO:0005829//cytosol;GO:0005840//ribosome;GO:0015934//large ribosomal subunit;GO:0022625//cytosolic large ribosomal subunit;GO:0022626//cytosolic ribosome;GO:0032991//protein-containing complex;GO:0043226//organelle;GO:0043228//non-membrane-bounded orga…	GO:0003674//molecular_function;GO:0003676//nucleic acid binding;GO:0003723//RNA binding;GO:0003735//structural constituent of ribosome;GO:0005198//structural molecule activity;GO:0005488//binding;GO:0097159//organic cyclic compound binding;GO:1901363//heterocyclic compound binding	GO:0000027//ribosomal large subunit assembly;GO:0006412//translation;GO:0006518//peptide metabolic process;GO:0006807//nitrogen compound metabolic process;GO:0006810//transport;GO:0006996//organelle organization;GO:0008150//biological_process;GO:0008152//metabolic process;GO:0009058//biosynthetic process;GO:0009059//macromolecule biosynthetic process;GO:0009987//cellular process;GO:0010467//gene …
SoffiXsponR570.4us91g010000.v2.1	Meristem	0	0	OPR1	CAD6344214.1 unnamed protein product [Miscanthus lutarioriparius]	Global and overview maps;Global and overview maps;Lipid metabolism	K05894;K05894;K05894	-	GO:0010181//FMN binding;GO:0016491//oxidoreductase activity	-
SoffiXsponR570.03Dg343200.v2.1	Proliferating cell	0	0	--	QXO86940.1 hypothetical protein [Stipa capillata]	-	-	-	-	-
SoffiXsponR570.02Ag248000.v2.1	Proliferating cell	0	0	ND4	XP_044955930.1 NADH-ubiquinone oxidoreductase chain 4 isoform X1 [Hordeum vulgare subsp. vulgare] [Hordeum vulgare]	Global and overview maps;Energy metabolism	K03881;K03881	GO:0005575//cellular_component;GO:0005622//intracellular anatomical structure;GO:0005737//cytoplasm;GO:0005739//mitochondrion;GO:0005740//mitochondrial envelope;GO:0016020//membrane;GO:0016021//integral component of membrane;GO:0031090//organelle membrane;GO:0031224//intrinsic component of membrane;GO:0031966//mitochondrial membrane;GO:0031967//organelle envelope;GO:0031975//envelope;GO:0043226//…	GO:0003674//molecular_function;GO:0003824//catalytic activity;GO:0003954//NADH dehydrogenase activity;GO:0005451//monovalent cation:proton antiporter activity;GO:0008137//NADH dehydrogenase (ubiquinone) activity;GO:0016491//oxidoreductase activity;GO:0016651//oxidoreductase activity, acting on NAD(P)H;GO:0016655//oxidoreductase activity, acting on NAD(P)H, quinone or similar compound as acceptor;…	GO:0006091//generation of precursor metabolites and energy;GO:0006119//oxidative phosphorylation;GO:0006139//nucleobase-containing compound metabolic process;GO:0006163//purine nucleotide metabolic process;GO:0006725//cellular aromatic compound metabolic process;GO:0006753//nucleoside phosphate metabolic process;GO:0006793//phosphorus metabolic process;GO:0006796//phosphate-containing compound me…
SoffiXsponR570.07Cg000700.v2.1	Proliferating cell	0	0	--	XP_003064996.1 predicted protein [Micromonas pusilla CCMP1545]	-	-	-	-	-
SoffiXsponR570.05Dg248100.v2.1	Meristem	0	0	OsI_002060	XP_002462725.1 histone H2A [Sorghum bicolor]	-	-	GO:0000228//nuclear chromosome;GO:0000785//chromatin;GO:0000786//nucleosome;GO:0005575//cellular_component;GO:0005622//intracellular anatomical structure;GO:0005634//nucleus;GO:0005694//chromosome;GO:0031974//membrane-enclosed lumen;GO:0031981//nuclear lumen;GO:0032991//protein-containing complex;GO:0032993//protein-DNA complex;GO:0043226//organelle;GO:0043227//membrane-bounded organelle;GO:00432…	GO:0003674//molecular_function;GO:0003676//nucleic acid binding;GO:0003677//DNA binding;GO:0005488//binding;GO:0005515//protein binding;GO:0046982//protein heterodimerization activity;GO:0046983//protein dimerization activity;GO:0097159//organic cyclic compound binding;GO:1901363//heterocyclic compound binding	GO:0006325//chromatin organization;GO:0006355//regulation of transcription, DNA-templated;GO:0006996//organelle organization;GO:0008150//biological_process;GO:0009889//regulation of biosynthetic process;GO:0009890//negative regulation of biosynthetic process;GO:0009892//negative regulation of metabolic process;GO:0009987//cellular process;GO:0010468//regulation of gene expression;GO:0010556//regu…
SoffiXsponR570.04Ag125200.v2.1	Proliferating cell	0	0	--	QXO86940.1 hypothetical protein [Stipa capillata]	-	-	-	-	-
SoffiXsponR570.01Cg196200.v2.1	Cortex	0	0	RPL37C	XP_002465171.1 60S ribosomal protein L37-3 [Sorghum bicolor]	Translation	K02922	GO:0005840//ribosome	GO:0003735//structural constituent of ribosome;GO:0033743//peptide-methionine (R)-S-oxide reductase activity	GO:0006412//translation
SoffiXsponR570.03Dg347600.v2.1	Proliferating cell	0	0	--	KAG4394557.1 hypothetical protein GLYMA_20G058901v4 [Glycine max]	-	-	-	-	-
SoffiXsponR570.02Ag248400.v2.1	Proliferating cell	0	0	--	YP_588303.1 hypothetical protein ZeamMp041 [Zea mays subsp. mays] [Zea mays]	-	-	-	-	-
SoffiXsponR570.03Dg348400.v2.1	Proliferating cell	0	0	--	KAF2913192.1 hypothetical protein DAI22_10g165803 [Oryza sativa Japonica Group]	-	-	-	-	-
SoffiXsponR570.7_10Ag273700.v2.1	Meristem	0	0	GPX6	XP_002446921.1 probable phospholipid hydroperoxide glutathione peroxidase 6, mitochondrial [Sorghum bicolor]	Global and overview maps;Metabolism of other amino acids;Lipid metabolism	K00432;K00432;K00432	-	GO:0004602//glutathione peroxidase activity;GO:0016209//antioxidant activity;GO:0016491//oxidoreductase activity	GO:0006979//response to oxidative stress
SoffiXsponR570.02Dg065200.v2.1	Meristem	0	0	H2B.2	XP_044975695.1 histone H2B.1-like [Hordeum vulgare subsp. vulgare] [Hordeum vulgare]	-	-	GO:0005669//transcription factor TFIID complex	GO:0003677//DNA binding	GO:0006352//DNA-templated transcription, initiation
SoffiXsponR570.02Fg058800.v2.1	Meristem	0	0	At1g07660	KAG4994989.1 hypothetical protein JHK86_031816 [Glycine max]	-	-	GO:0071821//FANCM-MHF complex	GO:0003677//DNA binding	GO:0006352//DNA-templated transcription, initiation
SoffiXsponR570.03Bg246500.v2.1	Cortex	0	0	--	CAD6249595.1 unnamed protein product [Miscanthus lutarioriparius]	-	-	-	-	-
SoffiXsponR570.05Eg085300.v2.1	Meristem	0	0	--	CAD6226060.1 unnamed protein product [Miscanthus lutarioriparius]	-	-	-	-	-
SoffiXsponR570.03Ag048000.v2.1	Meristem	0	0	UBI11	CAD1823229.1 unnamed protein product [Ananas comosus var. bracteatus] [Ananas comosus]	Folding, sorting and degradation	K08770	GO:0005576//extracellular region	GO:0003980//UDP-glucose:glycoprotein glucosyltransferase activity;GO:0005515//protein binding	GO:0006289//nucleotide-excision repair;GO:0006486//protein glycosylation;GO:0031639//plasminogen activation
SoffiXsponR570.7_10Ag319100.v2.1	Cortex	0	0	HTR4	PUZ40832.1 hypothetical protein GQ55_9G454400 [Panicum hallii var. hallii] [Panicum hallii]	-	-	GO:0071821//FANCM-MHF complex	GO:0003677//DNA binding	GO:0006352//DNA-templated transcription, initiation
SoffiXsponR570.04Gg076100.v2.1	Meristem	0	0	OPR1	CAD6344214.1 unnamed protein product [Miscanthus lutarioriparius]	Global and overview maps;Global and overview maps;Lipid metabolism	K05894;K05894;K05894	-	GO:0010181//FMN binding;GO:0016491//oxidoreductase activity	-
SoffiXsponR570.01Bg010200.v2.1	Meristem	0	0	OsI_002060	XP_002463507.1 probable histone H2A.5 [Sorghum bicolor]	-	-	-	GO:0003677//DNA binding	-
SoffiXsponR570.02Bg057800.v2.1	Meristem	0	0	At1g07660	KAG4994989.1 hypothetical protein JHK86_031816 [Glycine max]	-	-	GO:0071821//FANCM-MHF complex	GO:0003677//DNA binding	GO:0006352//DNA-templated transcription, initiation
SoffiXsponR570.02Eg020400.v2.1	Meristem	0	0	--	KAG0535975.1 hypothetical protein BDA96_03G024200 [Sorghum bicolor]	-	-	-	-	-
SoffiXsponR570.02Cg066900.v2.1	Meristem	0	0	H2B.2	CAD6232760.1 unnamed protein product [Miscanthus lutarioriparius]	-	-	GO:0005669//transcription factor TFIID complex	GO:0003677//DNA binding	GO:0006352//DNA-templated transcription, initiation
SoffiXsponR570.6us88g028200.v2.1	Meristem	0	0	LTI6B	PUZ57140.1 hypothetical protein GQ55_5G404500 [Panicum hallii var. hallii] [Panicum hallii]	-	-	GO:0016021//integral component of membrane	-	-
SoffiXsponR570.04Bg102500.v2.1	Cortex	0	0	--	AFO59572.1 B12D like protein [Saccharum hybrid cultivar GT28]	-	-	-	-	-
SoffiXsponR570.05Ag255300.v2.1	Meristem	0	0	HMGB2	CAD6223905.1 unnamed protein product [Miscanthus lutarioriparius]	-	-	-	-	GO:0007283//spermatogenesis;GO:0035092//sperm chromatin condensation
SoffiXsponR570.10Cg109700.v2.1	Proliferating cell	0	0	--	ACG27180.1 hypothetical protein [Zea mays]	-	-	-	-	-
SoffiXsponR570.02Eg317900.v2.1	Meristem	0	0	HTR2	EOY31042.1 Histone superfamily protein [Theobroma cacao]	-	-	GO:0000785//chromatin;GO:0000786//nucleosome;GO:0005575//cellular_component;GO:0005622//intracellular anatomical structure;GO:0005634//nucleus;GO:0005694//chromosome;GO:0010369//chromocenter;GO:0032991//protein-containing complex;GO:0032993//protein-DNA complex;GO:0043226//organelle;GO:0043227//membrane-bounded organelle;GO:0043228//non-membrane-bounded organelle;GO:0043229//intracellular organel…	GO:0003674//molecular_function;GO:0003676//nucleic acid binding;GO:0003677//DNA binding;GO:0003682//chromatin binding;GO:0005488//binding;GO:0005515//protein binding;GO:0031490//chromatin DNA binding;GO:0031491//nucleosome binding;GO:0031492//nucleosomal DNA binding;GO:0044877//protein-containing complex binding;GO:0046982//protein heterodimerization activity;GO:0046983//protein dimerization acti…	GO:0006323//DNA packaging;GO:0006325//chromatin organization;GO:0006333//chromatin assembly or disassembly;GO:0006334//nucleosome assembly;GO:0006996//organelle organization;GO:0008150//biological_process;GO:0009987//cellular process;GO:0016043//cellular component organization;GO:0022607//cellular component assembly;GO:0031497//chromatin assembly;GO:0034622//cellular protein-containing complex as…
SoffiXsponR570.04Ag179800.v2.1	Proliferating cell	0	0	--	CAF2086235.1 unnamed protein product [Brassica napus]	-	-	-	-	-
SoffiXsponR570.09Cg136900.v2.1	Meristem	0	0	--	CAD6269579.1 unnamed protein product [Miscanthus lutarioriparius]	-	-	-	-	-
SoffiXsponR570.02Bg065300.v2.1	Meristem	0	0	H2B.2	CAD6232760.1 unnamed protein product [Miscanthus lutarioriparius]	-	-	GO:0005669//transcription factor TFIID complex	GO:0003677//DNA binding	GO:0006352//DNA-templated transcription, initiation
SoffiXsponR570.6_9Ag107600.v2.1	Meristem	0	0	OsI_017523	CAD6273228.1 unnamed protein product [Miscanthus lutarioriparius]	-	-	-	GO:0003677//DNA binding	-
SoffiXsponR570.05Eg054200.v2.1	Meristem	0	0	TRXH	CAD6220832.1 unnamed protein product [Miscanthus lutarioriparius]	-	-	GO:0005575//cellular_component;GO:0005622//intracellular anatomical structure;GO:0005737//cytoplasm;GO:0046540//U4/U6 x U5 tri-snRNP complex	GO:0003674//molecular_function;GO:0003756//protein disulfide isomerase activity;GO:0003824//catalytic activity;GO:0004791//thioredoxin-disulfide reductase activity;GO:0004857//enzyme inhibitor activity;GO:0015035//protein-disulfide reductase activity;GO:0015036//disulfide oxidoreductase activity;GO:0016209//antioxidant activity;GO:0016491//oxidoreductase activity;GO:0016651//oxidoreductase activi…	GO:0000398//mRNA splicing, via spliceosome;GO:0006457//protein folding;GO:0006662//glycerol ether metabolic process;GO:0006810//transport;GO:0006950//response to stress;GO:0006979//response to oxidative stress;GO:0008150//biological_process;GO:0008152//metabolic process;GO:0009266//response to temperature stimulus;GO:0009409//response to cold;GO:0009628//response to abiotic stimulus;GO:0009636//r…
SoffiXsponR570.10Dg152200.v2.1	Meristem	0	0	--	XP_002451175.1 stress-associated endoplasmic reticulum protein 2 [Sorghum bicolor]	-	-	GO:0005783//endoplasmic reticulum	-	-
SoffiXsponR570.01Dg273800.v2.1	Meristem	0	0	OsI_002060	CAD6210655.1 unnamed protein product [Miscanthus lutarioriparius]	-	-	GO:0000785//chromatin;GO:0000786//nucleosome;GO:0005575//cellular_component;GO:0005622//intracellular anatomical structure;GO:0005634//nucleus;GO:0005694//chromosome;GO:0032991//protein-containing complex;GO:0032993//protein-DNA complex;GO:0043226//organelle;GO:0043227//membrane-bounded organelle;GO:0043228//non-membrane-bounded organelle;GO:0043229//intracellular organelle;GO:0043231//intracellu…	GO:0003674//molecular_function;GO:0003676//nucleic acid binding;GO:0003677//DNA binding;GO:0005488//binding;GO:0005515//protein binding;GO:0046982//protein heterodimerization activity;GO:0046983//protein dimerization activity;GO:0097159//organic cyclic compound binding;GO:1901363//heterocyclic compound binding	-
SoffiXsponR570.5_9Ag079600.v2.1	Cortex	0	0	--	-	-	-	-	-	-
SoffiXsponR570.02Ag060300.v2.1	Meristem	0	0	At1g07660	KAG4994989.1 hypothetical protein JHK86_031816 [Glycine max]	-	-	GO:0071821//FANCM-MHF complex	GO:0003677//DNA binding	GO:0006352//DNA-templated transcription, initiation
SoffiXsponR570.04Bg015300.v2.1	Proliferating cell	0	0	--	YP_588293.1 chloroplast hypothetical protein [Zea mays subsp. mays] [Zea mays]	-	-	-	-	-
SoffiXsponR570.05Bg373600.v2.1	Proliferating cell	0	0	ATPA	YP_762487.1 ATPase subunit 1 [Tripsacum dactyloides]	Global and overview maps;Energy metabolism	K02132;K02132	GO:0000275//mitochondrial proton-transporting ATP synthase complex, catalytic sector F(1);GO:0009288//bacterial-type flagellum;GO:0016469//proton-transporting two-sector ATPase complex;GO:0016471//vacuolar proton-transporting V-type ATPase complex;GO:0030257//type III protein secretion system complex;GO:0045261//proton-transporting ATP synthase complex, catalytic core F(1);GO:0045262//plasma memb…	GO:0005524//ATP binding;GO:0008553//P-type proton-exporting transporter activity;GO:0016887//ATP hydrolysis activity;GO:0046933//proton-transporting ATP synthase activity, rotational mechanism;GO:0046961//proton-transporting ATPase activity, rotational mechanism	GO:0001539//cilium or flagellum-dependent cell motility;GO:0015986//ATP synthesis coupled proton transport;GO:0030254//protein secretion by the type III secretion system
SoffiXsponR570.05Ag293700.v2.1	Meristem	0	0	OsI_26380	NP_001141988.1 Probable histone H2A.1 [Zea mays]	-	-	GO:0000228//nuclear chromosome;GO:0000785//chromatin;GO:0000786//nucleosome;GO:0005575//cellular_component;GO:0005618//cell wall;GO:0005622//intracellular anatomical structure;GO:0005634//nucleus;GO:0005694//chromosome;GO:0005730//nucleolus;GO:0030312//external encapsulating structure;GO:0031974//membrane-enclosed lumen;GO:0031981//nuclear lumen;GO:0032991//protein-containing complex;GO:0032993//…	GO:0003674//molecular_function;GO:0003676//nucleic acid binding;GO:0003677//DNA binding;GO:0005488//binding;GO:0005515//protein binding;GO:0046982//protein heterodimerization activity;GO:0046983//protein dimerization activity;GO:0097159//organic cyclic compound binding;GO:1901363//heterocyclic compound binding	GO:0006325//chromatin organization;GO:0006355//regulation of transcription, DNA-templated;GO:0006996//organelle organization;GO:0008150//biological_process;GO:0009889//regulation of biosynthetic process;GO:0009890//negative regulation of biosynthetic process;GO:0009892//negative regulation of metabolic process;GO:0009987//cellular process;GO:0010468//regulation of gene expression;GO:0010556//regu…
SoffiXsponR570.8_10Ag339900.v2.1	Meristem	0	0	H2B.5	GJM89722.1 hypothetical protein PR202_ga05936 [Eleusine coracana subsp. coracana] [Eleusine coracana]	-	-	GO:0005669//transcription factor TFIID complex	GO:0003677//DNA binding	GO:0006352//DNA-templated transcription, initiation;GO:0009372//quorum sensing
SoffiXsponR570.04Dg045900.v2.1	Cortex	0	0	--	CAD6340276.1 unnamed protein product [Miscanthus lutarioriparius]	-	-	-	GO:0003674//molecular_function	GO:0043571//maintenance of CRISPR repeat elements
SoffiXsponR570.04Cg224500.v2.1	Cortex	0	0	KIC	CAD6338616.1 unnamed protein product [Miscanthus lutarioriparius]	-	-	-	GO:0005509//calcium ion binding;GO:0005515//protein binding	-
SoffiXsponR570.02Dg084900.v2.1	Meristem	0	0	--	CAD6232455.1 unnamed protein product [Miscanthus lutarioriparius]	-	-	GO:0005576//extracellular region	GO:0004867//serine-type endopeptidase inhibitor activity	-
SoffiXsponR570.02Fg083000.v2.1	Meristem	0	0	CML16	CAD6232504.1 unnamed protein product [Miscanthus lutarioriparius]	Environmental adaptation	K13448	GO:0016020//membrane	GO:0003674//molecular_function;GO:0004553//hydrolase activity, hydrolyzing O-glycosyl compounds;GO:0005488//binding;GO:0005509//calcium ion binding;GO:0043167//ion binding;GO:0043169//cation binding;GO:0046872//metal ion binding	GO:0000272//polysaccharide catabolic process
SoffiXsponR570.02Dg021300.v2.1	Meristem	0	0	TAX1	CAB3471758.1 unnamed protein product [Digitaria exilis]	-	-	-	-	-
SoffiXsponR570.04Bg050500.v2.1	Meristem	0	0	HTR2	EOY31042.1 Histone superfamily protein [Theobroma cacao]	-	-	GO:0000785//chromatin;GO:0000786//nucleosome;GO:0005575//cellular_component;GO:0005622//intracellular anatomical structure;GO:0005634//nucleus;GO:0005694//chromosome;GO:0010369//chromocenter;GO:0032991//protein-containing complex;GO:0032993//protein-DNA complex;GO:0043226//organelle;GO:0043227//membrane-bounded organelle;GO:0043228//non-membrane-bounded organelle;GO:0043229//intracellular organel…	GO:0003674//molecular_function;GO:0003676//nucleic acid binding;GO:0003677//DNA binding;GO:0003682//chromatin binding;GO:0005488//binding;GO:0005515//protein binding;GO:0031490//chromatin DNA binding;GO:0031491//nucleosome binding;GO:0031492//nucleosomal DNA binding;GO:0044877//protein-containing complex binding;GO:0046982//protein heterodimerization activity;GO:0046983//protein dimerization acti…	GO:0006323//DNA packaging;GO:0006325//chromatin organization;GO:0006333//chromatin assembly or disassembly;GO:0006334//nucleosome assembly;GO:0006996//organelle organization;GO:0008150//biological_process;GO:0009987//cellular process;GO:0016043//cellular component organization;GO:0022607//cellular component assembly;GO:0031497//chromatin assembly;GO:0034622//cellular protein-containing complex as…
SoffiXsponR570.04Cg026400.v2.1	Meristem	0	0	--	AWA44873.1 hypothetical protein SS53D02_000005 [Saccharum spontaneum]	-	-	-	-	-
SoffiXsponR570.04Bg023400.v2.1	Cortex	0	0	HTR4	KAG6598700.1 hypothetical protein SDJN03_08478, partial [Cucurbita argyrosperma subsp. sororia] [Cucurbita argyrosperma]	-	-	GO:0071821//FANCM-MHF complex	GO:0003677//DNA binding	GO:0006352//DNA-templated transcription, initiation
SoffiXsponR570.01Eg153600.v2.1	Meristem	0	0	--	CAD6206008.1 unnamed protein product [Miscanthus lutarioriparius]	-	-	-	-	-
SoffiXsponR570.04Dg040500.v2.1	Meristem	0	0	--	KAG0512715.1 hypothetical protein BDA96_10G037800 [Sorghum bicolor]	-	-	-	-	-
SoffiXsponR570.05Ag242300.v2.1	Meristem	0	0	OsI_002060	XP_002462725.1 histone H2A [Sorghum bicolor]	-	-	GO:0000228//nuclear chromosome;GO:0000785//chromatin;GO:0000786//nucleosome;GO:0005575//cellular_component;GO:0005622//intracellular anatomical structure;GO:0005634//nucleus;GO:0005694//chromosome;GO:0031974//membrane-enclosed lumen;GO:0031981//nuclear lumen;GO:0032991//protein-containing complex;GO:0032993//protein-DNA complex;GO:0043226//organelle;GO:0043227//membrane-bounded organelle;GO:00432…	GO:0003674//molecular_function;GO:0003676//nucleic acid binding;GO:0003677//DNA binding;GO:0005488//binding;GO:0005515//protein binding;GO:0046982//protein heterodimerization activity;GO:0046983//protein dimerization activity;GO:0097159//organic cyclic compound binding;GO:1901363//heterocyclic compound binding	GO:0006325//chromatin organization;GO:0006355//regulation of transcription, DNA-templated;GO:0006996//organelle organization;GO:0008150//biological_process;GO:0009889//regulation of biosynthetic process;GO:0009890//negative regulation of biosynthetic process;GO:0009892//negative regulation of metabolic process;GO:0009987//cellular process;GO:0010468//regulation of gene expression;GO:0010556//regu…
SoffiXsponR570.05Dg099900.v2.1	Meristem	0	0	--	CAD6226060.1 unnamed protein product [Miscanthus lutarioriparius]	-	-	-	-	-
SoffiXsponR570.07Eg148900.v2.1	Proliferating cell	0	0	ICMT	XP_002468559.1 probable protein-S-isoprenylcysteine O-methyltransferase [Sorghum bicolor]	Global and overview maps;Metabolism of terpenoids and polyketides	K00587;K00587	GO:0005575//cellular_component;GO:0005622//intracellular anatomical structure;GO:0005634//nucleus;GO:0005635//nuclear envelope;GO:0005637//nuclear inner membrane;GO:0005737//cytoplasm;GO:0005783//endoplasmic reticulum;GO:0005789//endoplasmic reticulum membrane;GO:0012505//endomembrane system;GO:0016020//membrane;GO:0016021//integral component of membrane;GO:0019866//organelle inner membrane;GO:00…	GO:0003674//molecular_function;GO:0003824//catalytic activity;GO:0003880//protein C-terminal carboxyl O-methyltransferase activity;GO:0004671//protein C-terminal S-isoprenylcysteine carboxyl O-methyltransferase activity;GO:0005488//binding;GO:0005515//protein binding;GO:0008134//transcription factor binding;GO:0008140//cAMP response element binding protein binding;GO:0008168//methyltransferase ac…	GO:0001701//in utero embryonic development;GO:0001889//liver development;GO:0006082//organic acid metabolic process;GO:0006139//nucleobase-containing compound metabolic process;GO:0006464//cellular protein modification process;GO:0006479//protein methylation;GO:0006481//C-terminal protein methylation;GO:0006520//cellular amino acid metabolic process;GO:0006575//cellular modified amino acid metabo…
SoffiXsponR570.07Eg116400.v2.1	Meristem	0	0	GPX6	XP_034603251.1 probable phospholipid hydroperoxide glutathione peroxidase 6, mitochondrial [Setaria viridis]	Global and overview maps;Metabolism of other amino acids;Lipid metabolism	K00432;K00432;K00432	-	GO:0004602//glutathione peroxidase activity;GO:0016209//antioxidant activity;GO:0016491//oxidoreductase activity	GO:0006979//response to oxidative stress
SoffiXsponR570.01Eg114900.v2.1	Meristem	0	0	OsI_012923	CAD6206445.1 unnamed protein product [Miscanthus lutarioriparius]	-	-	-	GO:0003677//DNA binding	-
SoffiXsponR570.05Ag070900.v2.1	Meristem	0	0	OsI_002060	XP_002459460.1 probable histone H2A.5 [Sorghum bicolor]	-	-	-	GO:0003677//DNA binding	-
SoffiXsponR570.03Dg343100.v2.1	Proliferating cell	0	0	COX1	YP_009295494.1 cytochrome c oxidase subunit 1 [Saccharum officinarum]	Global and overview maps;Energy metabolism	K02256;K02256	GO:0016021//integral component of membrane	GO:0004129//cytochrome-c oxidase activity;GO:0020037//heme binding	GO:0009060//aerobic respiration;GO:0015990//electron transport coupled proton transport
SoffiXsponR570.06Eg049000.v2.1	Meristem	0	0	GST4	CAD6272913.1 unnamed protein product [Miscanthus lutarioriparius]	Global and overview maps;Metabolism of other amino acids	K00799;K00799	-	GO:0005515//protein binding;GO:0016034//maleylacetoacetate isomerase activity	GO:0006559//L-phenylalanine catabolic process;GO:0006572//tyrosine catabolic process;GO:0006749//glutathione metabolic process
SoffiXsponR570.06Bg040000.v2.1	Proliferating cell	0	0	--	PUZ60668.1 hypothetical protein GQ55_4G162800 [Panicum hallii var. hallii] [Panicum hallii]	Translation	K02982	-	-	-
SoffiXsponR570.04Gg053000.v2.1	Meristem	0	0	HTR2	EOY31042.1 Histone superfamily protein [Theobroma cacao]	-	-	GO:0000785//chromatin;GO:0000786//nucleosome;GO:0005575//cellular_component;GO:0005622//intracellular anatomical structure;GO:0005634//nucleus;GO:0005694//chromosome;GO:0010369//chromocenter;GO:0032991//protein-containing complex;GO:0032993//protein-DNA complex;GO:0043226//organelle;GO:0043227//membrane-bounded organelle;GO:0043228//non-membrane-bounded organelle;GO:0043229//intracellular organel…	GO:0003674//molecular_function;GO:0003676//nucleic acid binding;GO:0003677//DNA binding;GO:0003682//chromatin binding;GO:0005488//binding;GO:0005515//protein binding;GO:0031490//chromatin DNA binding;GO:0031491//nucleosome binding;GO:0031492//nucleosomal DNA binding;GO:0044877//protein-containing complex binding;GO:0046982//protein heterodimerization activity;GO:0046983//protein dimerization acti…	GO:0006323//DNA packaging;GO:0006325//chromatin organization;GO:0006333//chromatin assembly or disassembly;GO:0006334//nucleosome assembly;GO:0006996//organelle organization;GO:0008150//biological_process;GO:0009987//cellular process;GO:0016043//cellular component organization;GO:0022607//cellular component assembly;GO:0031497//chromatin assembly;GO:0034622//cellular protein-containing complex as…
SoffiXsponR570.04Ag059300.v2.1	Meristem	0	0	HTR2	EOY31042.1 Histone superfamily protein [Theobroma cacao]	-	-	GO:0000785//chromatin;GO:0000786//nucleosome;GO:0005575//cellular_component;GO:0005622//intracellular anatomical structure;GO:0005634//nucleus;GO:0005694//chromosome;GO:0010369//chromocenter;GO:0032991//protein-containing complex;GO:0032993//protein-DNA complex;GO:0043226//organelle;GO:0043227//membrane-bounded organelle;GO:0043228//non-membrane-bounded organelle;GO:0043229//intracellular organel…	GO:0003674//molecular_function;GO:0003676//nucleic acid binding;GO:0003677//DNA binding;GO:0003682//chromatin binding;GO:0005488//binding;GO:0005515//protein binding;GO:0031490//chromatin DNA binding;GO:0031491//nucleosome binding;GO:0031492//nucleosomal DNA binding;GO:0044877//protein-containing complex binding;GO:0046982//protein heterodimerization activity;GO:0046983//protein dimerization acti…	GO:0006323//DNA packaging;GO:0006325//chromatin organization;GO:0006333//chromatin assembly or disassembly;GO:0006334//nucleosome assembly;GO:0006996//organelle organization;GO:0008150//biological_process;GO:0009987//cellular process;GO:0016043//cellular component organization;GO:0022607//cellular component assembly;GO:0031497//chromatin assembly;GO:0034622//cellular protein-containing complex as…
SoffiXsponR570.03Bg173200.v2.1	Meristem	0	0	Cht6	CAD6250393.1 unnamed protein product [Miscanthus lutarioriparius]	Global and overview maps;Carbohydrate metabolism	K01183;K01183	-	GO:0003674//molecular_function;GO:0003824//catalytic activity;GO:0004553//hydrolase activity, hydrolyzing O-glycosyl compounds;GO:0004568//chitinase activity;GO:0005488//binding;GO:0008061//chitin binding;GO:0016787//hydrolase activity;GO:0016798//hydrolase activity, acting on glycosyl bonds;GO:0097367//carbohydrate derivative binding	GO:0000272//polysaccharide catabolic process;GO:0005975//carbohydrate metabolic process;GO:0005976//polysaccharide metabolic process;GO:0006022//aminoglycan metabolic process;GO:0006026//aminoglycan catabolic process;GO:0006030//chitin metabolic process;GO:0006032//chitin catabolic process;GO:0006040//amino sugar metabolic process;GO:0006807//nitrogen compound metabolic process;GO:0006950//respon…
SoffiXsponR570.03Eg158000.v2.1	Meristem	0	0	Cht6	CAD6250393.1 unnamed protein product [Miscanthus lutarioriparius]	Global and overview maps;Carbohydrate metabolism	K01183;K01183	-	GO:0003674//molecular_function;GO:0003824//catalytic activity;GO:0004553//hydrolase activity, hydrolyzing O-glycosyl compounds;GO:0004568//chitinase activity;GO:0005488//binding;GO:0008061//chitin binding;GO:0016787//hydrolase activity;GO:0016798//hydrolase activity, acting on glycosyl bonds;GO:0097367//carbohydrate derivative binding	GO:0000272//polysaccharide catabolic process;GO:0005975//carbohydrate metabolic process;GO:0005976//polysaccharide metabolic process;GO:0006022//aminoglycan metabolic process;GO:0006026//aminoglycan catabolic process;GO:0006030//chitin metabolic process;GO:0006032//chitin catabolic process;GO:0006040//amino sugar metabolic process;GO:0006807//nitrogen compound metabolic process;GO:0006950//respon…
SoffiXsponR570.03Cg085100.v2.1	Proliferating cell	0	0	ATP9	QNN85000.1 ATPase subunit 9 [Saccharum hybrid cultivar x Tripidium arundinaceum]	Global and overview maps;Energy metabolism	K02128;K02128	GO:0000276//mitochondrial proton-transporting ATP synthase complex, coupling factor F(o);GO:0033177//proton-transporting two-sector ATPase complex, proton-transporting domain;GO:0045263//proton-transporting ATP synthase complex, coupling factor F(o);GO:0045264//plasma membrane proton-transporting ATP synthase complex, coupling factor F(o)	GO:0015078//proton transmembrane transporter activity;GO:0046933//proton-transporting ATP synthase activity, rotational mechanism	GO:0015986//ATP synthesis coupled proton transport;GO:1902600//proton transmembrane transport
SoffiXsponR570.02Cg080600.v2.1	Meristem	0	0	CML16	CAD6232504.1 unnamed protein product [Miscanthus lutarioriparius]	Environmental adaptation	K13448	-	GO:0003674//molecular_function;GO:0004553//hydrolase activity, hydrolyzing O-glycosyl compounds;GO:0005488//binding;GO:0005509//calcium ion binding;GO:0043167//ion binding;GO:0043169//cation binding;GO:0046872//metal ion binding	GO:0000272//polysaccharide catabolic process
SoffiXsponR570.06Ag018100.v2.1	Meristem	0	0	--	CAD6273157.1 unnamed protein product [Miscanthus lutarioriparius]	-	-	-	GO:0003700//DNA-binding transcription factor activity	GO:0006355//regulation of transcription, DNA-templated
SoffiXsponR570.05Ag293900.v2.1	Meristem	0	0	OsI_025469	NP_001339203.1 Probable histone H2A.2-like [Zea mays]	-	-	GO:0000228//nuclear chromosome;GO:0000785//chromatin;GO:0000786//nucleosome;GO:0005575//cellular_component;GO:0005622//intracellular anatomical structure;GO:0005634//nucleus;GO:0005694//chromosome;GO:0031974//membrane-enclosed lumen;GO:0031981//nuclear lumen;GO:0032991//protein-containing complex;GO:0032993//protein-DNA complex;GO:0043226//organelle;GO:0043227//membrane-bounded organelle;GO:00432…	GO:0003674//molecular_function;GO:0003676//nucleic acid binding;GO:0003677//DNA binding;GO:0005488//binding;GO:0005515//protein binding;GO:0046982//protein heterodimerization activity;GO:0046983//protein dimerization activity;GO:0097159//organic cyclic compound binding;GO:1901363//heterocyclic compound binding	GO:0006325//chromatin organization;GO:0006355//regulation of transcription, DNA-templated;GO:0006996//organelle organization;GO:0008150//biological_process;GO:0009889//regulation of biosynthetic process;GO:0009890//negative regulation of biosynthetic process;GO:0009892//negative regulation of metabolic process;GO:0009987//cellular process;GO:0010468//regulation of gene expression;GO:0010556//regu…
SoffiXsponR570.7_10Ag130200.v2.1	Proliferating cell	0	0	--	KAF2915036.1 hypothetical protein DAI22_09g000560 [Oryza sativa Japonica Group]	-	-	-	-	-
SoffiXsponR570.05Eg245300.v2.1	Meristem	0	0	HMGB2	CAD6223905.1 unnamed protein product [Miscanthus lutarioriparius]	-	-	-	-	GO:0007283//spermatogenesis;GO:0035092//sperm chromatin condensation
SoffiXsponR570.01Fg114900.v2.1	Meristem	0	0	At1g07660	KAG4994989.1 hypothetical protein JHK86_031816 [Glycine max]	-	-	GO:0071821//FANCM-MHF complex	GO:0003677//DNA binding	GO:0006352//DNA-templated transcription, initiation
SoffiXsponR570.05Bg312400.v2.1	Meristem	0	0	--	-	-	-	-	-	-
SoffiXsponR570.01Dg251600.v2.1	Cortex	0	0	CP1	CAD6210928.1 unnamed protein product [Miscanthus lutarioriparius]	Environmental adaptation;Signal transduction;Signal transduction	K02183;K02183;K02183	GO:0005575//cellular_component;GO:0005622//intracellular anatomical structure;GO:0005737//cytoplasm;GO:0005829//cytosol	GO:0003674//molecular_function;GO:0005488//binding;GO:0005509//calcium ion binding;GO:0005515//protein binding;GO:0043167//ion binding;GO:0043169//cation binding;GO:0046872//metal ion binding	GO:0006950//response to stress;GO:0006970//response to osmotic stress;GO:0006972//hyperosmotic response;GO:0008150//biological_process;GO:0009628//response to abiotic stimulus;GO:0009651//response to salt stress;GO:0042538//hyperosmotic salinity response;GO:0050896//response to stimulus
SoffiXsponR570.08Dg048100.v2.1	Meristem	0	0	--	-	-	-	-	-	-
SoffiXsponR570.07Ag032300.v2.1	Meristem	0	0	HIPP27	CAD6261283.1 unnamed protein product [Miscanthus lutarioriparius]	-	-	-	GO:0005507//copper ion binding;GO:0045340//mercury ion binding;GO:0046872//metal ion binding	GO:0006825//copper ion transport;GO:0015694//mercury ion transport
SoffiXsponR570.02Ag080400.v2.1	Meristem	0	0	CML16	CAD6232505.1 unnamed protein product [Miscanthus lutarioriparius]	Environmental adaptation	K13448	GO:0016020//membrane	GO:0003674//molecular_function;GO:0004553//hydrolase activity, hydrolyzing O-glycosyl compounds;GO:0005488//binding;GO:0005509//calcium ion binding;GO:0005515//protein binding;GO:0043167//ion binding;GO:0043169//cation binding;GO:0046872//metal ion binding	GO:0000272//polysaccharide catabolic process
SoffiXsponR570.03Bg136900.v2.1	Meristem	0	0	HTR2	EOY31042.1 Histone superfamily protein [Theobroma cacao]	-	-	GO:0000785//chromatin;GO:0000786//nucleosome;GO:0005575//cellular_component;GO:0005622//intracellular anatomical structure;GO:0005634//nucleus;GO:0005694//chromosome;GO:0010369//chromocenter;GO:0032991//protein-containing complex;GO:0032993//protein-DNA complex;GO:0043226//organelle;GO:0043227//membrane-bounded organelle;GO:0043228//non-membrane-bounded organelle;GO:0043229//intracellular organel…	GO:0003674//molecular_function;GO:0003676//nucleic acid binding;GO:0003677//DNA binding;GO:0003682//chromatin binding;GO:0005488//binding;GO:0005515//protein binding;GO:0031490//chromatin DNA binding;GO:0031491//nucleosome binding;GO:0031492//nucleosomal DNA binding;GO:0044877//protein-containing complex binding;GO:0046982//protein heterodimerization activity;GO:0046983//protein dimerization acti…	GO:0006323//DNA packaging;GO:0006325//chromatin organization;GO:0006333//chromatin assembly or disassembly;GO:0006334//nucleosome assembly;GO:0006996//organelle organization;GO:0008150//biological_process;GO:0009987//cellular process;GO:0016043//cellular component organization;GO:0022607//cellular component assembly;GO:0031497//chromatin assembly;GO:0034622//cellular protein-containing complex as…
SoffiXsponR570.05Fg248000.v2.1	Meristem	0	0	--	-	-	-	-	-	-
SoffiXsponR570.05Eg246200.v2.1	Meristem	0	0	At1g07660	KAG4994989.1 hypothetical protein JHK86_031816 [Glycine max]	-	-	GO:0071821//FANCM-MHF complex	GO:0003677//DNA binding	GO:0006352//DNA-templated transcription, initiation
SoffiXsponR570.01Bg405500.v2.1	Cortex	0	0	--	-	-	-	-	-	-
SoffiXsponR570.01Eg056200.v2.1	Cortex	0	0	RPS15	XP_002463730.1 40S ribosomal protein S15 [Sorghum bicolor]	Translation	K02958	GO:0000314//organellar small ribosomal subunit;GO:0005840//ribosome;GO:0022627//cytosolic small ribosomal subunit	GO:0003735//structural constituent of ribosome	GO:0006412//translation
SoffiXsponR570.05Bg373500.v2.1	Proliferating cell	0	0	ATPA	AUT20029.1 ATP synthase F0 subunit 1 [Oryza coarctata]	Global and overview maps;Energy metabolism	K02132;K02132	GO:0000275//mitochondrial proton-transporting ATP synthase complex, catalytic sector F(1);GO:0009288//bacterial-type flagellum;GO:0016469//proton-transporting two-sector ATPase complex;GO:0016471//vacuolar proton-transporting V-type ATPase complex;GO:0030257//type III protein secretion system complex;GO:0045261//proton-transporting ATP synthase complex, catalytic core F(1);GO:0045262//plasma memb…	GO:0004386//helicase activity;GO:0005524//ATP binding;GO:0008186//ATP-dependent activity, acting on RNA;GO:0008553//P-type proton-exporting transporter activity;GO:0016887//ATP hydrolysis activity;GO:0046933//proton-transporting ATP synthase activity, rotational mechanism;GO:0046961//proton-transporting ATPase activity, rotational mechanism	GO:0001539//cilium or flagellum-dependent cell motility;GO:0006353//DNA-templated transcription, termination;GO:0015986//ATP synthesis coupled proton transport;GO:0030254//protein secretion by the type III secretion system;GO:0046034//ATP metabolic process;GO:1902600//proton transmembrane transport
SoffiXsponR570.04Cg052800.v2.1	Meristem	0	0	HTR2	EOY31042.1 Histone superfamily protein [Theobroma cacao]	-	-	GO:0000785//chromatin;GO:0000786//nucleosome;GO:0005575//cellular_component;GO:0005622//intracellular anatomical structure;GO:0005634//nucleus;GO:0005694//chromosome;GO:0010369//chromocenter;GO:0032991//protein-containing complex;GO:0032993//protein-DNA complex;GO:0043226//organelle;GO:0043227//membrane-bounded organelle;GO:0043228//non-membrane-bounded organelle;GO:0043229//intracellular organel…	GO:0003674//molecular_function;GO:0003676//nucleic acid binding;GO:0003677//DNA binding;GO:0003682//chromatin binding;GO:0005488//binding;GO:0005515//protein binding;GO:0031490//chromatin DNA binding;GO:0031491//nucleosome binding;GO:0031492//nucleosomal DNA binding;GO:0044877//protein-containing complex binding;GO:0046982//protein heterodimerization activity;GO:0046983//protein dimerization acti…	GO:0006323//DNA packaging;GO:0006325//chromatin organization;GO:0006333//chromatin assembly or disassembly;GO:0006334//nucleosome assembly;GO:0006996//organelle organization;GO:0008150//biological_process;GO:0009987//cellular process;GO:0016043//cellular component organization;GO:0022607//cellular component assembly;GO:0031497//chromatin assembly;GO:0034622//cellular protein-containing complex as…
SoffiXsponR570.07Ag067800.v2.1	Meristem	0	0	HTR2	EOY31042.1 Histone superfamily protein [Theobroma cacao]	-	-	GO:0000785//chromatin;GO:0000786//nucleosome;GO:0005575//cellular_component;GO:0005622//intracellular anatomical structure;GO:0005634//nucleus;GO:0005694//chromosome;GO:0010369//chromocenter;GO:0032991//protein-containing complex;GO:0032993//protein-DNA complex;GO:0043226//organelle;GO:0043227//membrane-bounded organelle;GO:0043228//non-membrane-bounded organelle;GO:0043229//intracellular organel…	GO:0003674//molecular_function;GO:0003676//nucleic acid binding;GO:0003677//DNA binding;GO:0003682//chromatin binding;GO:0005488//binding;GO:0005515//protein binding;GO:0031490//chromatin DNA binding;GO:0031491//nucleosome binding;GO:0031492//nucleosomal DNA binding;GO:0044877//protein-containing complex binding;GO:0046982//protein heterodimerization activity;GO:0046983//protein dimerization acti…	GO:0006323//DNA packaging;GO:0006325//chromatin organization;GO:0006333//chromatin assembly or disassembly;GO:0006334//nucleosome assembly;GO:0006996//organelle organization;GO:0008150//biological_process;GO:0009987//cellular process;GO:0016043//cellular component organization;GO:0022607//cellular component assembly;GO:0031497//chromatin assembly;GO:0034622//cellular protein-containing complex as…
SoffiXsponR570.03Dg245700.v2.1	Meristem	0	0	At1g07660	KAG4994989.1 hypothetical protein JHK86_031816 [Glycine max]	-	-	GO:0071821//FANCM-MHF complex	GO:0003677//DNA binding	GO:0006352//DNA-templated transcription, initiation
SoffiXsponR570.03Ag188500.v2.1	Meristem	0	0	Os03g0162200	XP_039779847.1 probable histone H2A variant 1 [Panicum virgatum]	-	-	GO:0000228//nuclear chromosome;GO:0000785//chromatin;GO:0000786//nucleosome;GO:0005575//cellular_component;GO:0005622//intracellular anatomical structure;GO:0005634//nucleus;GO:0005694//chromosome;GO:0031974//membrane-enclosed lumen;GO:0031981//nuclear lumen;GO:0032991//protein-containing complex;GO:0032993//protein-DNA complex;GO:0043226//organelle;GO:0043227//membrane-bounded organelle;GO:00432…	GO:0003674//molecular_function;GO:0003676//nucleic acid binding;GO:0003677//DNA binding;GO:0005488//binding;GO:0005515//protein binding;GO:0046982//protein heterodimerization activity;GO:0046983//protein dimerization activity;GO:0097159//organic cyclic compound binding;GO:1901363//heterocyclic compound binding	GO:0006325//chromatin organization;GO:0006355//regulation of transcription, DNA-templated;GO:0006996//organelle organization;GO:0008150//biological_process;GO:0009889//regulation of biosynthetic process;GO:0009890//negative regulation of biosynthetic process;GO:0009892//negative regulation of metabolic process;GO:0009987//cellular process;GO:0010468//regulation of gene expression;GO:0010556//regu…
SoffiXsponR570.07Ag104700.v2.1	Meristem	0	0	--	CAD6263345.1 unnamed protein product [Miscanthus lutarioriparius]	-	-	GO:0005576//extracellular region	GO:0004867//serine-type endopeptidase inhibitor activity	-
SoffiXsponR570.04Ag043800.v2.1	Meristem	0	0	--	KAE8783747.1 hypothetical protein D1007_42847 [Hordeum vulgare]	-	-	-	-	-
SoffiXsponR570.7_10Ag177900.v2.1	Meristem	0	0	HTR2	EOY31042.1 Histone superfamily protein [Theobroma cacao]	-	-	GO:0000785//chromatin;GO:0000786//nucleosome;GO:0005575//cellular_component;GO:0005622//intracellular anatomical structure;GO:0005634//nucleus;GO:0005694//chromosome;GO:0010369//chromocenter;GO:0032991//protein-containing complex;GO:0032993//protein-DNA complex;GO:0043226//organelle;GO:0043227//membrane-bounded organelle;GO:0043228//non-membrane-bounded organelle;GO:0043229//intracellular organel…	GO:0003674//molecular_function;GO:0003676//nucleic acid binding;GO:0003677//DNA binding;GO:0003682//chromatin binding;GO:0005488//binding;GO:0005515//protein binding;GO:0031490//chromatin DNA binding;GO:0031491//nucleosome binding;GO:0031492//nucleosomal DNA binding;GO:0044877//protein-containing complex binding;GO:0046982//protein heterodimerization activity;GO:0046983//protein dimerization acti…	GO:0006323//DNA packaging;GO:0006325//chromatin organization;GO:0006333//chromatin assembly or disassembly;GO:0006334//nucleosome assembly;GO:0006996//organelle organization;GO:0008150//biological_process;GO:0009987//cellular process;GO:0016043//cellular component organization;GO:0022607//cellular component assembly;GO:0031497//chromatin assembly;GO:0034622//cellular protein-containing complex as…
SoffiXsponR570.05Cg174900.v2.1	Meristem	0	0	H2B.2	NP_001142082.1 histone H2B.3 [Zea mays]	-	-	GO:0000785//chromatin;GO:0000786//nucleosome;GO:0005575//cellular_component;GO:0005622//intracellular anatomical structure;GO:0005634//nucleus;GO:0005669//transcription factor TFIID complex;GO:0005694//chromosome;GO:0032991//protein-containing complex;GO:0032993//protein-DNA complex;GO:0043226//organelle;GO:0043227//membrane-bounded organelle;GO:0043228//non-membrane-bounded organelle;GO:0043229/…	GO:0003674//molecular_function;GO:0003676//nucleic acid binding;GO:0003677//DNA binding;GO:0005488//binding;GO:0005515//protein binding;GO:0046982//protein heterodimerization activity;GO:0046983//protein dimerization activity;GO:0097159//organic cyclic compound binding;GO:1901363//heterocyclic compound binding	GO:0006352//DNA-templated transcription, initiation
SoffiXsponR570.07Dg065600.v2.1	Meristem	0	0	HTR2	EOY31042.1 Histone superfamily protein [Theobroma cacao]	-	-	GO:0000785//chromatin;GO:0000786//nucleosome;GO:0005575//cellular_component;GO:0005622//intracellular anatomical structure;GO:0005634//nucleus;GO:0005694//chromosome;GO:0010369//chromocenter;GO:0032991//protein-containing complex;GO:0032993//protein-DNA complex;GO:0043226//organelle;GO:0043227//membrane-bounded organelle;GO:0043228//non-membrane-bounded organelle;GO:0043229//intracellular organel…	GO:0003674//molecular_function;GO:0003676//nucleic acid binding;GO:0003677//DNA binding;GO:0003682//chromatin binding;GO:0005488//binding;GO:0005515//protein binding;GO:0031490//chromatin DNA binding;GO:0031491//nucleosome binding;GO:0031492//nucleosomal DNA binding;GO:0044877//protein-containing complex binding;GO:0046982//protein heterodimerization activity;GO:0046983//protein dimerization acti…	GO:0006323//DNA packaging;GO:0006325//chromatin organization;GO:0006333//chromatin assembly or disassembly;GO:0006334//nucleosome assembly;GO:0006996//organelle organization;GO:0008150//biological_process;GO:0009987//cellular process;GO:0016043//cellular component organization;GO:0022607//cellular component assembly;GO:0031497//chromatin assembly;GO:0034622//cellular protein-containing complex as…
SoffiXsponR570.02Bg080100.v2.1	Meristem	0	0	CML16	CAD6232505.1 unnamed protein product [Miscanthus lutarioriparius]	Environmental adaptation	K13448	-	GO:0003674//molecular_function;GO:0004553//hydrolase activity, hydrolyzing O-glycosyl compounds;GO:0005488//binding;GO:0005509//calcium ion binding;GO:0005515//protein binding;GO:0043167//ion binding;GO:0043169//cation binding;GO:0046872//metal ion binding	GO:0000272//polysaccharide catabolic process
SoffiXsponR570.02Dg063800.v2.1	Meristem	0	0	HTR2	EOY31042.1 Histone superfamily protein [Theobroma cacao]	-	-	GO:0000785//chromatin;GO:0000786//nucleosome;GO:0005575//cellular_component;GO:0005622//intracellular anatomical structure;GO:0005634//nucleus;GO:0005694//chromosome;GO:0010369//chromocenter;GO:0032991//protein-containing complex;GO:0032993//protein-DNA complex;GO:0043226//organelle;GO:0043227//membrane-bounded organelle;GO:0043228//non-membrane-bounded organelle;GO:0043229//intracellular organel…	GO:0003674//molecular_function;GO:0003676//nucleic acid binding;GO:0003677//DNA binding;GO:0003682//chromatin binding;GO:0005488//binding;GO:0005515//protein binding;GO:0031490//chromatin DNA binding;GO:0031491//nucleosome binding;GO:0031492//nucleosomal DNA binding;GO:0044877//protein-containing complex binding;GO:0046982//protein heterodimerization activity;GO:0046983//protein dimerization acti…	GO:0006323//DNA packaging;GO:0006325//chromatin organization;GO:0006333//chromatin assembly or disassembly;GO:0006334//nucleosome assembly;GO:0006996//organelle organization;GO:0008150//biological_process;GO:0009987//cellular process;GO:0016043//cellular component organization;GO:0022607//cellular component assembly;GO:0031497//chromatin assembly;GO:0034622//cellular protein-containing complex as…
SoffiXsponR570.01Eg123600.v2.1	Meristem	0	0	ARPN	XP_002464008.1 basic blue protein [Sorghum bicolor]	-	-	-	GO:0005507//copper ion binding;GO:0009055//electron transfer activity	-
SoffiXsponR570.03Cg230500.v2.1	Meristem	0	0	At1g07660	KAG4994989.1 hypothetical protein JHK86_031816 [Glycine max]	-	-	GO:0071821//FANCM-MHF complex	GO:0003677//DNA binding	GO:0006352//DNA-templated transcription, initiation
SoffiXsponR570.04Ag056700.v2.1	Meristem	0	0	At5g45920	XP_002437859.1 GDSL esterase/lipase At5g45920 [Sorghum bicolor]	-	-	-	GO:0003674//molecular_function;GO:0003824//catalytic activity;GO:0016787//hydrolase activity;GO:0016788//hydrolase activity, acting on ester bonds	GO:0006629//lipid metabolic process;GO:0008150//biological_process;GO:0008152//metabolic process;GO:0009056//catabolic process;GO:0016042//lipid catabolic process;GO:0044238//primary metabolic process;GO:0071704//organic substance metabolic process;GO:1901575//organic substance catabolic process
SoffiXsponR570.8_5Ag216600.v2.1	Proliferating cell	0	0	RPL16	VAI40419.1 unnamed protein product [Triticum turgidum subsp. durum] [Triticum turgidum]	Translation	K02878	GO:0000315//organellar large ribosomal subunit;GO:0005840//ribosome;GO:0022625//cytosolic large ribosomal subunit	GO:0003735//structural constituent of ribosome	GO:0006412//translation
SoffiXsponR570.05Cg175200.v2.1	Meristem	0	0	At1g07660	KAG4994989.1 hypothetical protein JHK86_031816 [Glycine max]	-	-	GO:0071821//FANCM-MHF complex	GO:0003677//DNA binding	GO:0006352//DNA-templated transcription, initiation
SoffiXsponR570.07Ag000100.v2.1	Proliferating cell	0	0	--	KAG5129009.1 hypothetical protein JHK84_035406 [Glycine max]	-	-	-	-	-
SoffiXsponR570.04Gg052900.v2.1	Meristem	0	0	HTR2	EOY31042.1 Histone superfamily protein [Theobroma cacao]	-	-	GO:0000785//chromatin;GO:0000786//nucleosome;GO:0005575//cellular_component;GO:0005622//intracellular anatomical structure;GO:0005634//nucleus;GO:0005694//chromosome;GO:0010369//chromocenter;GO:0032991//protein-containing complex;GO:0032993//protein-DNA complex;GO:0043226//organelle;GO:0043227//membrane-bounded organelle;GO:0043228//non-membrane-bounded organelle;GO:0043229//intracellular organel…	GO:0003674//molecular_function;GO:0003676//nucleic acid binding;GO:0003677//DNA binding;GO:0003682//chromatin binding;GO:0005488//binding;GO:0005515//protein binding;GO:0031490//chromatin DNA binding;GO:0031491//nucleosome binding;GO:0031492//nucleosomal DNA binding;GO:0044877//protein-containing complex binding;GO:0046982//protein heterodimerization activity;GO:0046983//protein dimerization acti…	GO:0006323//DNA packaging;GO:0006325//chromatin organization;GO:0006333//chromatin assembly or disassembly;GO:0006334//nucleosome assembly;GO:0006996//organelle organization;GO:0008150//biological_process;GO:0009987//cellular process;GO:0016043//cellular component organization;GO:0022607//cellular component assembly;GO:0031497//chromatin assembly;GO:0034622//cellular protein-containing complex as…
SoffiXsponR570.8_5Ag158800.v2.1	Cortex	0	0	RPL10A	CAD6245635.1 unnamed protein product [Miscanthus lutarioriparius]	Translation	K02865	GO:0000311//plastid large ribosomal subunit;GO:0022625//cytosolic large ribosomal subunit	GO:0003735//structural constituent of ribosome	GO:0006412//translation
SoffiXsponR570.09Dg048700.v2.1	Cortex	0	0	OsI_012923	CAD6267669.1 unnamed protein product [Miscanthus lutarioriparius]	-	-	-	GO:0003677//DNA binding	-
SoffiXsponR570.05Eg286000.v2.1	Meristem	0	0	OsI_26380	KAG8080219.1 hypothetical protein GUJ93_ZPchr0007g4548 [Zizania palustris]	-	-	GO:0000228//nuclear chromosome;GO:0000785//chromatin;GO:0000786//nucleosome;GO:0005575//cellular_component;GO:0005618//cell wall;GO:0005622//intracellular anatomical structure;GO:0005634//nucleus;GO:0005694//chromosome;GO:0005730//nucleolus;GO:0030312//external encapsulating structure;GO:0031974//membrane-enclosed lumen;GO:0031981//nuclear lumen;GO:0032991//protein-containing complex;GO:0032993//…	GO:0003674//molecular_function;GO:0003676//nucleic acid binding;GO:0003677//DNA binding;GO:0005488//binding;GO:0005515//protein binding;GO:0046982//protein heterodimerization activity;GO:0046983//protein dimerization activity;GO:0097159//organic cyclic compound binding;GO:1901363//heterocyclic compound binding	GO:0006325//chromatin organization;GO:0006355//regulation of transcription, DNA-templated;GO:0006996//organelle organization;GO:0008150//biological_process;GO:0009889//regulation of biosynthetic process;GO:0009890//negative regulation of biosynthetic process;GO:0009892//negative regulation of metabolic process;GO:0009987//cellular process;GO:0010468//regulation of gene expression;GO:0010556//regu…
SoffiXsponR570.02Ag249400.v2.1	Proliferating cell	0	0	COX3	YP_514631.1 cytochrome c oxidase subunit 3 [Oryza sativa Indica Group]	Global and overview maps;Energy metabolism	K02262;K02262	GO:0000276//mitochondrial proton-transporting ATP synthase complex, coupling factor F(o);GO:0016020//membrane;GO:0016021//integral component of membrane	GO:0015078//proton transmembrane transporter activity;GO:0016682//oxidoreductase activity, acting on diphenols and related substances as donors, oxygen as acceptor	GO:0015986//ATP synthesis coupled proton transport;GO:0015990//electron transport coupled proton transport
SoffiXsponR570.03Cg286800.v2.1	Meristem	0	0	H2B.5	CAD6249778.1 unnamed protein product [Miscanthus lutarioriparius]	-	-	GO:0000785//chromatin;GO:0000786//nucleosome;GO:0005575//cellular_component;GO:0005622//intracellular anatomical structure;GO:0005634//nucleus;GO:0005669//transcription factor TFIID complex;GO:0005694//chromosome;GO:0032991//protein-containing complex;GO:0032993//protein-DNA complex;GO:0043226//organelle;GO:0043227//membrane-bounded organelle;GO:0043228//non-membrane-bounded organelle;GO:0043229/…	GO:0003674//molecular_function;GO:0003676//nucleic acid binding;GO:0003677//DNA binding;GO:0005488//binding;GO:0005515//protein binding;GO:0046982//protein heterodimerization activity;GO:0046983//protein dimerization activity;GO:0097159//organic cyclic compound binding;GO:1901363//heterocyclic compound binding	GO:0006352//DNA-templated transcription, initiation
SoffiXsponR570.02Ag249300.v2.1	Proliferating cell	0	0	RPS4	CAD6342115.1 unnamed protein product [Miscanthus lutarioriparius]	Translation	K02986	GO:0000314//organellar small ribosomal subunit;GO:0005575//cellular_component;GO:0005622//intracellular anatomical structure;GO:0005737//cytoplasm;GO:0005739//mitochondrion;GO:0005840//ribosome;GO:0022627//cytosolic small ribosomal subunit;GO:0032991//protein-containing complex;GO:0043226//organelle;GO:0043227//membrane-bounded organelle;GO:0043228//non-membrane-bounded organelle;GO:0043229//intr…	GO:0003674//molecular_function;GO:0003676//nucleic acid binding;GO:0003723//RNA binding;GO:0003735//structural constituent of ribosome;GO:0005198//structural molecule activity;GO:0005488//binding;GO:0019843//rRNA binding;GO:0097159//organic cyclic compound binding;GO:1901363//heterocyclic compound binding	GO:0006412//translation;GO:0006417//regulation of translation;GO:0006450//regulation of translational fidelity;GO:0008150//biological_process;GO:0009889//regulation of biosynthetic process;GO:0009891//positive regulation of biosynthetic process;GO:0009893//positive regulation of metabolic process;GO:0010468//regulation of gene expression;GO:0010556//regulation of macromolecule biosynthetic proces…
SoffiXsponR570.06Bg016600.v2.1	Meristem	0	0	OsI_017815	XP_002440610.1 REF/SRPP-like protein OsI_017815 [Sorghum bicolor]	-	-	GO:0005575//cellular_component;GO:0005576//extracellular region;GO:0005622//intracellular anatomical structure;GO:0005737//cytoplasm;GO:0005773//vacuole;GO:0005811//lipid droplet;GO:0043226//organelle;GO:0043227//membrane-bounded organelle;GO:0043228//non-membrane-bounded organelle;GO:0043229//intracellular organelle;GO:0043231//intracellular membrane-bounded organelle;GO:0043232//intracellular n…	GO:0008289//lipid binding	GO:0006869//lipid transport;GO:0006996//organelle organization;GO:0008150//biological_process;GO:0009987//cellular process;GO:0010876//lipid localization;GO:0016043//cellular component organization;GO:0019915//lipid storage;GO:0032502//developmental process;GO:0033036//macromolecule localization;GO:0034389//lipid droplet organization;GO:0040007//growth;GO:0040008//regulation of growth;GO:0042157/…
SoffiXsponR570.7_10Ag231500.v2.1	Cortex	0	0	--	CAD6260407.1 unnamed protein product [Miscanthus lutarioriparius]	-	-	-	-	-
SoffiXsponR570.01Ag055100.v2.1	Meristem	0	0	At2g30620	XP_002466284.1 histone H1 [Sorghum bicolor]	-	-	GO:0000785//chromatin;GO:0000786//nucleosome;GO:0005575//cellular_component;GO:0005622//intracellular anatomical structure;GO:0005634//nucleus;GO:0005694//chromosome;GO:0005730//nucleolus;GO:0005737//cytoplasm;GO:0005739//mitochondrion;GO:0031974//membrane-enclosed lumen;GO:0031981//nuclear lumen;GO:0032991//protein-containing complex;GO:0032993//protein-DNA complex;GO:0043226//organelle;GO:00432…	GO:0003674//molecular_function;GO:0003676//nucleic acid binding;GO:0003677//DNA binding;GO:0005488//binding;GO:0097159//organic cyclic compound binding;GO:1901363//heterocyclic compound binding	GO:0006323//DNA packaging;GO:0006325//chromatin organization;GO:0006333//chromatin assembly or disassembly;GO:0006334//nucleosome assembly;GO:0006996//organelle organization;GO:0008150//biological_process;GO:0009987//cellular process;GO:0016043//cellular component organization;GO:0022607//cellular component assembly;GO:0031497//chromatin assembly;GO:0034622//cellular protein-containing complex as…
SoffiXsponR570.03Eg123000.v2.1	Meristem	0	0	HTR2	EOY31042.1 Histone superfamily protein [Theobroma cacao]	-	-	GO:0000785//chromatin;GO:0000786//nucleosome;GO:0005575//cellular_component;GO:0005622//intracellular anatomical structure;GO:0005634//nucleus;GO:0005694//chromosome;GO:0010369//chromocenter;GO:0032991//protein-containing complex;GO:0032993//protein-DNA complex;GO:0043226//organelle;GO:0043227//membrane-bounded organelle;GO:0043228//non-membrane-bounded organelle;GO:0043229//intracellular organel…	GO:0003674//molecular_function;GO:0003676//nucleic acid binding;GO:0003677//DNA binding;GO:0003682//chromatin binding;GO:0005488//binding;GO:0005515//protein binding;GO:0031490//chromatin DNA binding;GO:0031491//nucleosome binding;GO:0031492//nucleosomal DNA binding;GO:0044877//protein-containing complex binding;GO:0046982//protein heterodimerization activity;GO:0046983//protein dimerization acti…	GO:0006323//DNA packaging;GO:0006325//chromatin organization;GO:0006333//chromatin assembly or disassembly;GO:0006334//nucleosome assembly;GO:0006996//organelle organization;GO:0008150//biological_process;GO:0009987//cellular process;GO:0016043//cellular component organization;GO:0022607//cellular component assembly;GO:0031497//chromatin assembly;GO:0034622//cellular protein-containing complex as…
SoffiXsponR570.06Eg025500.v2.1	Meristem	0	0	--	CAD6273157.1 unnamed protein product [Miscanthus lutarioriparius]	-	-	-	GO:0003700//DNA-binding transcription factor activity	GO:0006355//regulation of transcription, DNA-templated
SoffiXsponR570.01Dg067100.v2.1	Cortex	0	0	RPL10	XP_020407367.1 60S ribosomal protein L10-3 isoform X1 [Zea mays]	Translation	K02866	GO:0000315//organellar large ribosomal subunit;GO:0005840//ribosome;GO:0015934//large ribosomal subunit;GO:0022625//cytosolic large ribosomal subunit	GO:0003735//structural constituent of ribosome	GO:0006412//translation
SoffiXsponR570.8_5Ag216200.v2.1	Proliferating cell	0	0	ATP6	QNN85003.1 ATPase subunit 6 [Saccharum hybrid cultivar x Tripidium arundinaceum]	Global and overview maps;Energy metabolism	K02126;K02126	GO:0000276//mitochondrial proton-transporting ATP synthase complex, coupling factor F(o);GO:0005575//cellular_component;GO:0005622//intracellular anatomical structure;GO:0005737//cytoplasm;GO:0005739//mitochondrion;GO:0005740//mitochondrial envelope;GO:0005743//mitochondrial inner membrane;GO:0016020//membrane;GO:0016021//integral component of membrane;GO:0016469//proton-transporting two-sector A…	GO:0003674//molecular_function;GO:0005215//transporter activity;GO:0008324//cation transmembrane transporter activity;GO:0015075//ion transmembrane transporter activity;GO:0015078//proton transmembrane transporter activity;GO:0015318//inorganic molecular entity transmembrane transporter activity;GO:0022857//transmembrane transporter activity;GO:0022890//inorganic cation transmembrane transporter …	GO:0006139//nucleobase-containing compound metabolic process;GO:0006163//purine nucleotide metabolic process;GO:0006164//purine nucleotide biosynthetic process;GO:0006725//cellular aromatic compound metabolic process;GO:0006753//nucleoside phosphate metabolic process;GO:0006754//ATP biosynthetic process;GO:0006793//phosphorus metabolic process;GO:0006796//phosphate-containing compound metabolic p…
SoffiXsponR570.01Bg113400.v2.1	Meristem	0	0	ARPN	CAD6214215.1 unnamed protein product [Miscanthus lutarioriparius]	-	-	-	GO:0005507//copper ion binding;GO:0009055//electron transfer activity	-
SoffiXsponR570.05Eg280100.v2.1	Meristem	0	0	TIF	TVU38613.1 hypothetical protein EJB05_11997, partial [Eragrostis curvula]	-	-	GO:0005840//ribosome	GO:0003674//molecular_function;GO:0003676//nucleic acid binding;GO:0003723//RNA binding;GO:0003743//translation initiation factor activity;GO:0004767//sphingomyelin phosphodiesterase activity;GO:0005488//binding;GO:0008135//translation factor activity, RNA binding;GO:0097159//organic cyclic compound binding;GO:1901363//heterocyclic compound binding	GO:0006412//translation;GO:0006413//translational initiation;GO:0006417//regulation of translation;GO:0006518//peptide metabolic process;GO:0006807//nitrogen compound metabolic process;GO:0008150//biological_process;GO:0008152//metabolic process;GO:0009058//biosynthetic process;GO:0009059//macromolecule biosynthetic process;GO:0009889//regulation of biosynthetic process;GO:0009987//cellular proce…
SoffiXsponR570.05Dg061900.v2.1	Meristem	0	0	OsI_002060	XP_002459460.1 probable histone H2A.5 [Sorghum bicolor]	-	-	-	GO:0003677//DNA binding	-
SoffiXsponR570.01Eg149500.v2.1	Proliferating cell	0	0	YMF19	ABY55203.1 Atp8 [Bambusa oldhamii]	Global and overview maps;Energy metabolism;Energy metabolism	K02109;K02109;K02109	GO:0005739//mitochondrion;GO:0016021//integral component of membrane	-	-
SoffiXsponR570.01Eg068800.v2.1	Meristem	0	0	GSTU1	CAD6214894.1 unnamed protein product [Miscanthus lutarioriparius]	Global and overview maps;Metabolism of other amino acids	K00799;K00799	-	GO:0005515//protein binding;GO:0015035//protein-disulfide reductase activity;GO:0016034//maleylacetoacetate isomerase activity	GO:0006559//L-phenylalanine catabolic process;GO:0006572//tyrosine catabolic process;GO:0006749//glutathione metabolic process;GO:0006790//sulfur compound metabolic process;GO:0045454//cell redox homeostasis
SoffiXsponR570.01Bg052300.v2.1	Meristem	0	0	At2g30620	XP_002466284.1 histone H1 [Sorghum bicolor]	-	-	GO:0000785//chromatin;GO:0000786//nucleosome;GO:0005575//cellular_component;GO:0005622//intracellular anatomical structure;GO:0005634//nucleus;GO:0005694//chromosome;GO:0005730//nucleolus;GO:0005737//cytoplasm;GO:0005739//mitochondrion;GO:0031974//membrane-enclosed lumen;GO:0031981//nuclear lumen;GO:0032991//protein-containing complex;GO:0032993//protein-DNA complex;GO:0043226//organelle;GO:00432…	GO:0003674//molecular_function;GO:0003676//nucleic acid binding;GO:0003677//DNA binding;GO:0005488//binding;GO:0097159//organic cyclic compound binding;GO:1901363//heterocyclic compound binding	GO:0006323//DNA packaging;GO:0006325//chromatin organization;GO:0006333//chromatin assembly or disassembly;GO:0006334//nucleosome assembly;GO:0006996//organelle organization;GO:0008150//biological_process;GO:0009987//cellular process;GO:0016043//cellular component organization;GO:0022607//cellular component assembly;GO:0031497//chromatin assembly;GO:0034622//cellular protein-containing complex as…
SoffiXsponR570.05Eg054100.v2.1	Meristem	0	0	TRXH	CAD6220832.1 unnamed protein product [Miscanthus lutarioriparius]	-	-	GO:0005575//cellular_component;GO:0005622//intracellular anatomical structure;GO:0005737//cytoplasm;GO:0046540//U4/U6 x U5 tri-snRNP complex	GO:0003674//molecular_function;GO:0003756//protein disulfide isomerase activity;GO:0003824//catalytic activity;GO:0004791//thioredoxin-disulfide reductase activity;GO:0004857//enzyme inhibitor activity;GO:0015035//protein-disulfide reductase activity;GO:0015036//disulfide oxidoreductase activity;GO:0016209//antioxidant activity;GO:0016491//oxidoreductase activity;GO:0016651//oxidoreductase activi…	GO:0000398//mRNA splicing, via spliceosome;GO:0006457//protein folding;GO:0006662//glycerol ether metabolic process;GO:0006810//transport;GO:0006950//response to stress;GO:0006979//response to oxidative stress;GO:0008150//biological_process;GO:0008152//metabolic process;GO:0009266//response to temperature stimulus;GO:0009409//response to cold;GO:0009628//response to abiotic stimulus;GO:0009636//r…
SoffiXsponR570.05Fg182200.v2.1	Meristem	0	0	At1g07660	KAG4994989.1 hypothetical protein JHK86_031816 [Glycine max]	-	-	GO:0071821//FANCM-MHF complex	GO:0003677//DNA binding	GO:0006352//DNA-templated transcription, initiation
SoffiXsponR570.01Eg180300.v2.1	Cortex	0	0	RPL10	XP_039802377.1 60S ribosomal protein L10 [Panicum virgatum]	Translation	K02866	GO:0000315//organellar large ribosomal subunit;GO:0005575//cellular_component;GO:0005622//intracellular anatomical structure;GO:0005737//cytoplasm;GO:0005829//cytosol;GO:0005840//ribosome;GO:0015934//large ribosomal subunit;GO:0022625//cytosolic large ribosomal subunit;GO:0022626//cytosolic ribosome;GO:0032991//protein-containing complex;GO:0043226//organelle;GO:0043228//non-membrane-bounded orga…	GO:0003674//molecular_function;GO:0003676//nucleic acid binding;GO:0003723//RNA binding;GO:0003735//structural constituent of ribosome;GO:0005198//structural molecule activity;GO:0005488//binding;GO:0097159//organic cyclic compound binding;GO:1901363//heterocyclic compound binding	GO:0000027//ribosomal large subunit assembly;GO:0006412//translation;GO:0006518//peptide metabolic process;GO:0006807//nitrogen compound metabolic process;GO:0006810//transport;GO:0006996//organelle organization;GO:0008150//biological_process;GO:0008152//metabolic process;GO:0009058//biosynthetic process;GO:0009059//macromolecule biosynthetic process;GO:0009987//cellular process;GO:0010467//gene …
SoffiXsponR570.4us91g058400.v2.1	Meristem	0	0	--	CAD6340319.1 unnamed protein product [Miscanthus lutarioriparius]	-	-	-	-	-
SoffiXsponR570.01Cg251800.v2.1	Meristem	0	0	PR1	AMQ67074.1 pathogenesis-related protein 10 [Saccharum hybrid cultivar]	-	-	-	-	GO:0006952//defense response
SoffiXsponR570.05Cg249400.v2.1	Meristem	0	0	HMGB2	CAD6223905.1 unnamed protein product [Miscanthus lutarioriparius]	-	-	-	-	GO:0007283//spermatogenesis;GO:0035092//sperm chromatin condensation
SoffiXsponR570.6_9Ag137400.v2.1	Meristem	0	0	GST4	CAD6272923.1 unnamed protein product [Miscanthus lutarioriparius]	Global and overview maps;Metabolism of other amino acids	K00799;K00799	-	GO:0005515//protein binding;GO:0016034//maleylacetoacetate isomerase activity	GO:0006559//L-phenylalanine catabolic process;GO:0006572//tyrosine catabolic process;GO:0006749//glutathione metabolic process
SoffiXsponR570.1Z047200.v2.1	Meristem	0	0	--	CAD6269488.1 unnamed protein product [Miscanthus lutarioriparius]	-	-	-	-	-
SoffiXsponR570.04Bg127600.v2.1	Meristem	0	0	--	-	-	-	-	-	-
SoffiXsponR570.01Fg214900.v2.1	Meristem	0	0	OsI_002060	CAD6203133.1 unnamed protein product [Miscanthus lutarioriparius]	-	-	GO:0000785//chromatin;GO:0000786//nucleosome;GO:0005575//cellular_component;GO:0005622//intracellular anatomical structure;GO:0005634//nucleus;GO:0005694//chromosome;GO:0032991//protein-containing complex;GO:0032993//protein-DNA complex;GO:0043226//organelle;GO:0043227//membrane-bounded organelle;GO:0043228//non-membrane-bounded organelle;GO:0043229//intracellular organelle;GO:0043231//intracellu…	GO:0003674//molecular_function;GO:0003676//nucleic acid binding;GO:0003677//DNA binding;GO:0005488//binding;GO:0005515//protein binding;GO:0046982//protein heterodimerization activity;GO:0046983//protein dimerization activity;GO:0097159//organic cyclic compound binding;GO:1901363//heterocyclic compound binding	-
SoffiXsponR570.8_10Ag264500.v2.1	Meristem	0	0	H2B.5	XP_037439478.1 histone H2B.2-like [Triticum dicoccoides]	-	-	GO:0005669//transcription factor TFIID complex	GO:0003677//DNA binding	GO:0006352//DNA-templated transcription, initiation
SoffiXsponR570.10os2g007700.v2.1	Proliferating cell	0	0	--	-	-	-	-	-	-
SoffiXsponR570.05Dg059300.v2.1	Meristem	0	0	H1-II	XP_002459445.1 histone H1 [Sorghum bicolor]	-	-	GO:0000786//nucleosome	GO:0003677//DNA binding	GO:0006334//nucleosome assembly
SoffiXsponR570.06Fg041000.v2.1	Meristem	0	0	OsI_017815	XP_002440610.1 REF/SRPP-like protein OsI_017815 [Sorghum bicolor]	-	-	GO:0005575//cellular_component;GO:0005576//extracellular region;GO:0005622//intracellular anatomical structure;GO:0005737//cytoplasm;GO:0005773//vacuole;GO:0005811//lipid droplet;GO:0043226//organelle;GO:0043227//membrane-bounded organelle;GO:0043228//non-membrane-bounded organelle;GO:0043229//intracellular organelle;GO:0043231//intracellular membrane-bounded organelle;GO:0043232//intracellular n…	GO:0008289//lipid binding	GO:0006869//lipid transport;GO:0006996//organelle organization;GO:0008150//biological_process;GO:0009987//cellular process;GO:0010876//lipid localization;GO:0016043//cellular component organization;GO:0019915//lipid storage;GO:0032502//developmental process;GO:0033036//macromolecule localization;GO:0034389//lipid droplet organization;GO:0040007//growth;GO:0040008//regulation of growth;GO:0042157/…
SoffiXsponR570.09Dg117800.v2.1	Meristem	0	0	ATX1	CAD6266760.1 unnamed protein product [Miscanthus lutarioriparius]	-	-	GO:0005575//cellular_component;GO:0005622//intracellular anatomical structure;GO:0005737//cytoplasm;GO:0005829//cytosol	GO:0003674//molecular_function;GO:0005488//binding;GO:0005507//copper ion binding;GO:0043167//ion binding;GO:0043169//cation binding;GO:0045340//mercury ion binding;GO:0046872//metal ion binding;GO:0046914//transition metal ion binding	GO:0000041//transition metal ion transport;GO:0006810//transport;GO:0006811//ion transport;GO:0006812//cation transport;GO:0006825//copper ion transport;GO:0006873//cellular ion homeostasis;GO:0006875//cellular metal ion homeostasis;GO:0008150//biological_process;GO:0009987//cellular process;GO:0015694//mercury ion transport;GO:0019725//cellular homeostasis;GO:0030001//metal ion transport;GO:0030…
SoffiXsponR570.02Eg300300.v2.1	Meristem	0	0	UBC7	XP_002458736.1 ubiquitin-conjugating enzyme E2 7 [Sorghum bicolor]	Folding, sorting and degradation;Folding, sorting and degradation	K10575;K10575	-	GO:0005515//protein binding	-
SoffiXsponR570.02Eg300200.v2.1	Meristem	0	0	H2B.5	NP_001141398.1 histone H2B.4 [Zea mays]	-	-	GO:0000785//chromatin;GO:0000786//nucleosome;GO:0005575//cellular_component;GO:0005622//intracellular anatomical structure;GO:0005634//nucleus;GO:0005669//transcription factor TFIID complex;GO:0005694//chromosome;GO:0032991//protein-containing complex;GO:0032993//protein-DNA complex;GO:0043226//organelle;GO:0043227//membrane-bounded organelle;GO:0043228//non-membrane-bounded organelle;GO:0043229/…	GO:0003674//molecular_function;GO:0003676//nucleic acid binding;GO:0003677//DNA binding;GO:0005488//binding;GO:0005515//protein binding;GO:0046982//protein heterodimerization activity;GO:0046983//protein dimerization activity;GO:0097159//organic cyclic compound binding;GO:1901363//heterocyclic compound binding	GO:0006352//DNA-templated transcription, initiation
SoffiXsponR570.05Cg382300.v2.1	Proliferating cell	0	0	--	XP_039832985.1 uncharacterized protein LOC120693832 [Panicum virgatum]	-	-	-	-	-
SoffiXsponR570.04Cg052900.v2.1	Meristem	0	0	HTR2	EOY31042.1 Histone superfamily protein [Theobroma cacao]	-	-	GO:0000785//chromatin;GO:0000786//nucleosome;GO:0005575//cellular_component;GO:0005622//intracellular anatomical structure;GO:0005634//nucleus;GO:0005694//chromosome;GO:0010369//chromocenter;GO:0032991//protein-containing complex;GO:0032993//protein-DNA complex;GO:0043226//organelle;GO:0043227//membrane-bounded organelle;GO:0043228//non-membrane-bounded organelle;GO:0043229//intracellular organel…	GO:0003674//molecular_function;GO:0003676//nucleic acid binding;GO:0003677//DNA binding;GO:0003682//chromatin binding;GO:0005488//binding;GO:0005515//protein binding;GO:0031490//chromatin DNA binding;GO:0031491//nucleosome binding;GO:0031492//nucleosomal DNA binding;GO:0044877//protein-containing complex binding;GO:0046982//protein heterodimerization activity;GO:0046983//protein dimerization acti…	GO:0006323//DNA packaging;GO:0006325//chromatin organization;GO:0006333//chromatin assembly or disassembly;GO:0006334//nucleosome assembly;GO:0006996//organelle organization;GO:0008150//biological_process;GO:0009987//cellular process;GO:0016043//cellular component organization;GO:0022607//cellular component assembly;GO:0031497//chromatin assembly;GO:0034622//cellular protein-containing complex as…
SoffiXsponR570.01Bg243000.v2.1	Meristem	0	0	TIFY11E	CAD6212517.1 unnamed protein product [Miscanthus lutarioriparius]	Signal transduction	K13464	GO:0005575//cellular_component;GO:0005622//intracellular anatomical structure;GO:0005634//nucleus;GO:0043226//organelle;GO:0043227//membrane-bounded organelle;GO:0043229//intracellular organelle;GO:0043231//intracellular membrane-bounded organelle	GO:0003674//molecular_function;GO:0003712//transcription coregulator activity;GO:0003714//transcription corepressor activity;GO:0140110//transcription regulator activity	GO:0006139//nucleobase-containing compound metabolic process;GO:0006351//transcription, DNA-templated;GO:0006355//regulation of transcription, DNA-templated;GO:0006725//cellular aromatic compound metabolic process;GO:0006807//nitrogen compound metabolic process;GO:0006950//response to stress;GO:0008150//biological_process;GO:0008152//metabolic process;GO:0009058//biosynthetic process;GO:0009059//…
SoffiXsponR570.8_5Ag216700.v2.1	Proliferating cell	0	0	RPS3	CAD6342120.1 unnamed protein product [Miscanthus lutarioriparius]	Translation	K02982	GO:0000312//plastid small ribosomal subunit;GO:0005840//ribosome;GO:0022627//cytosolic small ribosomal subunit	GO:0003735//structural constituent of ribosome	GO:0006412//translation
SoffiXsponR570.01Bg316200.v2.1	Cortex	0	0	HTR4	XP_023002730.1 histone H3.3 isoform X1 [Cucurbita maxima]	-	-	GO:0000785//chromatin;GO:0000786//nucleosome;GO:0005575//cellular_component;GO:0005622//intracellular anatomical structure;GO:0005634//nucleus;GO:0005694//chromosome;GO:0032991//protein-containing complex;GO:0032993//protein-DNA complex;GO:0043226//organelle;GO:0043227//membrane-bounded organelle;GO:0043228//non-membrane-bounded organelle;GO:0043229//intracellular organelle;GO:0043231//intracellu…	GO:0003674//molecular_function;GO:0003676//nucleic acid binding;GO:0003677//DNA binding;GO:0005488//binding;GO:0005515//protein binding;GO:0046982//protein heterodimerization activity;GO:0046983//protein dimerization activity;GO:0097159//organic cyclic compound binding;GO:1901363//heterocyclic compound binding	GO:0006352//DNA-templated transcription, initiation
SoffiXsponR570.04Dg026700.v2.1	Meristem	0	0	--	AFC88826.1 histone H1-like protein [Miscanthus sinensis]	-	-	GO:0000786//nucleosome	GO:0003677//DNA binding	GO:0006334//nucleosome assembly
SoffiXsponR570.05Dg312300.v2.1	Cortex	0	0	--	-	-	-	-	-	-
SoffiXsponR570.5_9Ag217000.v2.1	Meristem	0	0	At1g07660	KAG4994989.1 hypothetical protein JHK86_031816 [Glycine max]	-	-	GO:0071821//FANCM-MHF complex	GO:0003677//DNA binding	GO:0006352//DNA-templated transcription, initiation
SoffiXsponR570.07Dg170700.v2.1	Meristem	0	0	H1-I	CAD6259918.1 unnamed protein product [Miscanthus lutarioriparius]	-	-	GO:0000786//nucleosome	GO:0003677//DNA binding	GO:0006334//nucleosome assembly
SoffiXsponR570.01Cg251900.v2.1	Meristem	0	0	PR1	AMQ67074.1 pathogenesis-related protein 10 [Saccharum hybrid cultivar]	-	-	-	-	GO:0006952//defense response
SoffiXsponR570.5_9Ag226500.v2.1	Cortex	0	0	RPL34	NP_001132454.1 60S ribosomal protein L34 [Zea mays]	Translation	K02915	GO:0005840//ribosome	GO:0003735//structural constituent of ribosome	GO:0006412//translation
SoffiXsponR570.07Cg096000.v2.1	Meristem	0	0	HTR4	KAG6598700.1 hypothetical protein SDJN03_08478, partial [Cucurbita argyrosperma subsp. sororia] [Cucurbita argyrosperma]	-	-	GO:0071821//FANCM-MHF complex	GO:0003677//DNA binding	GO:0006352//DNA-templated transcription, initiation
SoffiXsponR570.05Bg169500.v2.1	Meristem	0	0	H2B.2	NP_001142082.1 histone H2B.3 [Zea mays]	-	-	GO:0000785//chromatin;GO:0000786//nucleosome;GO:0005575//cellular_component;GO:0005622//intracellular anatomical structure;GO:0005634//nucleus;GO:0005669//transcription factor TFIID complex;GO:0005694//chromosome;GO:0032991//protein-containing complex;GO:0032993//protein-DNA complex;GO:0043226//organelle;GO:0043227//membrane-bounded organelle;GO:0043228//non-membrane-bounded organelle;GO:0043229/…	GO:0003674//molecular_function;GO:0003676//nucleic acid binding;GO:0003677//DNA binding;GO:0005488//binding;GO:0005515//protein binding;GO:0046982//protein heterodimerization activity;GO:0046983//protein dimerization activity;GO:0097159//organic cyclic compound binding;GO:1901363//heterocyclic compound binding	GO:0006352//DNA-templated transcription, initiation
SoffiXsponR570.05Ag365400.v2.1	Meristem	0	0	H2B.2	CAD6216821.1 unnamed protein product [Miscanthus lutarioriparius]	-	-	GO:0005669//transcription factor TFIID complex	GO:0003677//DNA binding	GO:0006352//DNA-templated transcription, initiation
SoffiXsponR570.08Bg175300.v2.1	Cortex	0	0	RPL32A	CAB3481499.1 unnamed protein product, partial [Digitaria exilis]	Translation	K02912	GO:0005840//ribosome	GO:0003735//structural constituent of ribosome	GO:0006412//translation
SoffiXsponR570.01Bg294400.v2.1	Meristem	0	0	At1g07660	KAG4994989.1 hypothetical protein JHK86_031816 [Glycine max]	-	-	GO:0071821//FANCM-MHF complex	GO:0003677//DNA binding	GO:0006352//DNA-templated transcription, initiation
SoffiXsponR570.05Ag054400.v2.1	Meristem	0	0	--	CAD6221060.1 unnamed protein product [Miscanthus lutarioriparius]	-	-	-	-	-
SoffiXsponR570.07Cg114700.v2.1	Meristem	0	0	--	CAD6263345.1 unnamed protein product [Miscanthus lutarioriparius]	-	-	GO:0005576//extracellular region	GO:0004867//serine-type endopeptidase inhibitor activity	-
SoffiXsponR570.04Bg221300.v2.1	Cortex	0	0	KIC	CAD6338616.1 unnamed protein product [Miscanthus lutarioriparius]	-	-	-	GO:0005509//calcium ion binding;GO:0005515//protein binding	-
SoffiXsponR570.04Cg039500.v2.1	Meristem	0	0	--	CAD6340276.1 unnamed protein product [Miscanthus lutarioriparius]	-	-	-	-	-
SoffiXsponR570.02Gg127600.v2.1	Meristem	0	0	GRXS5	CAD6237563.1 unnamed protein product [Miscanthus lutarioriparius]	-	-	GO:0009346//ATP-independent citrate lyase complex	GO:0008815//citrate (pro-3S)-lyase activity;GO:0009055//electron transfer activity;GO:0015035//protein-disulfide reductase activity;GO:0015036//disulfide oxidoreductase activity	GO:0006113//fermentation
SoffiXsponR570.08Bg140400.v2.1	Meristem	0	0	H2B.5	XP_037439478.1 histone H2B.2-like [Triticum dicoccoides]	-	-	GO:0005669//transcription factor TFIID complex	GO:0003677//DNA binding	GO:0006352//DNA-templated transcription, initiation
SoffiXsponR570.07Dg082400.v2.1	Meristem	0	0	CML22	CAD6260429.1 unnamed protein product [Miscanthus lutarioriparius]	Environmental adaptation	K13448	GO:0016020//membrane	GO:0003674//molecular_function;GO:0004553//hydrolase activity, hydrolyzing O-glycosyl compounds;GO:0005488//binding;GO:0005509//calcium ion binding;GO:0005515//protein binding;GO:0043167//ion binding;GO:0043169//cation binding;GO:0046872//metal ion binding	GO:0000272//polysaccharide catabolic process
SoffiXsponR570.03Dg006700.v2.1	Cortex	0	0	TCTP	AQK67713.1 Translationally-controlled tumor protein-like protein [Zea mays]	-	-	GO:0005575//cellular_component;GO:0005622//intracellular anatomical structure;GO:0005737//cytoplasm;GO:0009360//DNA polymerase III complex	GO:0003677//DNA binding;GO:0003887//DNA-directed DNA polymerase activity	GO:0006260//DNA replication
SoffiXsponR570.05Dg039300.v2.1	Meristem	0	0	PARC	NP_001146786.1 glutathione transferase 6 [Zea mays]	Global and overview maps;Metabolism of other amino acids	K00799;K00799	-	GO:0005515//protein binding;GO:0016034//maleylacetoacetate isomerase activity	GO:0006559//L-phenylalanine catabolic process;GO:0006572//tyrosine catabolic process;GO:0006749//glutathione metabolic process
SoffiXsponR570.02Dg065100.v2.1	Meristem	0	0	H2B.2	XP_044975695.1 histone H2B.1-like [Hordeum vulgare subsp. vulgare] [Hordeum vulgare]	-	-	GO:0005669//transcription factor TFIID complex	GO:0003677//DNA binding	GO:0006352//DNA-templated transcription, initiation
SoffiXsponR570.08Bg194800.v2.1	Meristem	0	0	--	CAD6264673.1 unnamed protein product [Miscanthus lutarioriparius]	-	-	-	GO:0005509//calcium ion binding	-
SoffiXsponR570.06Bg039400.v2.1	Proliferating cell	0	0	--	ACG28338.1 hypothetical protein [Zea mays]	-	-	-	-	-
SoffiXsponR570.07Bg112600.v2.1	Meristem	0	0	--	CAD6263345.1 unnamed protein product [Miscanthus lutarioriparius]	-	-	GO:0005576//extracellular region	GO:0004867//serine-type endopeptidase inhibitor activity	-
SoffiXsponR570.02Ag217300.v2.1	Meristem	0	0	BCA2	AGT17159.1 carbonic anhydrase [Saccharum hybrid cultivar R570]	Global and overview maps;Energy metabolism	K01673;K01673	-	GO:0004089//carbonate dehydratase activity;GO:0008270//zinc ion binding	-
SoffiXsponR570.06Gg069600.v2.1	Meristem	0	0	At1g07660	KAG4994989.1 hypothetical protein JHK86_031816 [Glycine max]	-	-	GO:0071821//FANCM-MHF complex	GO:0003677//DNA binding	GO:0006352//DNA-templated transcription, initiation
SoffiXsponR570.04Ag232000.v2.1	Cortex	0	0	KIC	CAD6338616.1 unnamed protein product [Miscanthus lutarioriparius]	-	-	-	GO:0005509//calcium ion binding;GO:0005515//protein binding	-
SoffiXsponR570.04Cg024700.v2.1	Meristem	0	0	HTR4	KAG6598700.1 hypothetical protein SDJN03_08478, partial [Cucurbita argyrosperma subsp. sororia] [Cucurbita argyrosperma]	-	-	GO:0071821//FANCM-MHF complex	GO:0003677//DNA binding	GO:0006352//DNA-templated transcription, initiation
[truncated: 6,444 more rows]

## Sheet: Table S5
Table S5 Number and proportion of cells in each subpopulation in different groups
Cluster	ROC22-0d	ROC22-2d	YT93-159-0d	YT93-159-2d
Cortex	8535 (47.42%)	1226 (9.18%)	7774 (44.87%)	5714 (36.6%)
Epidermis	3915 (21.75%)	3467 (25.96%)	3337 (19.26%)	2780 (17.81%)
Meristem	1843 (10.24%)	3888 (29.11%)	3782 (21.83%)	3643 (23.34%)
Mesophyll	1002 (5.57%)	1947 (14.58%)	659 (3.8%)	1243 (7.96%)
Bundle sheath	959 (5.33%)	838 (6.28%)	362 (2.09%)	413 (2.65%)
Stele	449 (2.49%)	910 (6.81%)	363 (2.09%)	742 (4.75%)
[truncated: 4 more rows]

## Sheet: Table S6
Table S6 Primers used in this study
[truncated: 19 more rows]
